# Supplementary material for: Genome-Wide Mapping of the Escherichia coli PhoB Regulon Reveals Many Transcriptionally Inert, Intragenic Binding Sites
Source: mBio. 2023 Apr 17;14(3):e02535-22. doi: 10.1128/mbio.02535-22 (PMC10294691; doi:10.1128/mbio.02535-22)
Supplement: TABLE S1 [file mbio.02535-22-s0002.xlsx]

## Sheet: Table S1
Table S1. RNA-seq analysis
	Relative RNA level
Genea	Wild-type, replicate 1	Wild-type, replicate 1	ΔphoB, replicate 1	ΔphoB, replicate 2	Fold change (log2) wt/ΔphoB	q-value		Footnote
phnC	34682.9	30257.1	15.7	9.4	11.3	4.69256e-224		a Genes in red have significant (q < 0.01) differences of ≥2-fold in RNA level between wild-type and ΔphoB cells
phnD	168206	115814	60.9	61.3	11.2	0
phnF	9426.4	12442.6	3.9	11.3	10.5	5.23882e-129
phnG	6540	7641.4	3.9	6.6	10.4	2.15253e-99
phnI	16592.1	15010.7	9.8	19.8	10.1	9.46388e-194
phoE	74453.7	61857	75.6	63.2	9.9	0
phnH	6355.1	6787.4	3.9	9.4	9.9	1.70084e-110
phoB	30488.1	34973.3	38.3	30.2	9.9	3.19004e-293
phnJ	17717.7	16644.8	15.7	21.7	9.8	9.61023e-220
phnK	23356.2	21529	22.6	27.3	9.8	6.70791e-256
pstS	241852	236342	291.7	328.2	9.6	0
yoaI	11754.7	12777.6	32.4	22.6	8.8	7.07589e-210
phnL	2375.9	2534.7	7.9	4.7	8.6	1.43255e-77
phnM	7875.9	7948	24.6	18.9	8.5	1.08089e-177
pstC	42041	36966.7	135.5	197.1	7.9	1.2426e-240
phoA	318602	301623	1489.8	1607	7.6	0
pstA	42321	38992.4	208.2	257.5	7.4	5.54009e-259
phoR	37697.1	46411.2	374.2	402.7	6.8	1.43347e-217
pstB	73521.5	60962.5	1135.3	1326.9	5.8	2.20697e-162
phoU	45695.7	45880	803.3	941.2	5.7	9.12615e-174
phnN	5686.1	5392.1	87.4	130.1	5.7	4.61453e-117
psiF	36625.5	28609.9	851.5	659.2	5.4	6.69648e-123
isrC	589.7	653.7	11.8	22.6	5.2	2.19969e-45
flu	54706.7	64588	1646	2822.6	4.7	2.25773e-71
bglG	117.3	87	7.9	0.9	4.6	4.86e-10
ugpB	48149.8	60771.3	2595.7	3064	4.3	1.06275e-84
cpsB	850.8	760.9	49.1	57.5	3.9	5.54786e-44
yeeR	2662.3	3003.2	164	216	3.9	4.82071e-60
phnO	2514.3	2529.6	141.4	229.2	3.8	1.74497e-46
cysH	930.1	286.4	10314.8	3935.4	-3.6	0.00567149
ugpA	2935	2106.7	181.7	255.6	3.5	1.26127e-39
phnP	1698.4	1610.9	112	202.8	3.4	5.41413e-32
gfcE	996.6	745.7	108	64.1	3.3	5.91663e-27
hcr	384.7	279.3	28.5	43.4	3.2	3.90393e-18
carB	643.6	784.2	9289.5	2914.1	-3.1	0.00109673
uhpT	28.5	40.5	263.2	322.5	-3.1	6.16408e-17
cpsG	434.4	445.2	58.9	47.2	3.1	5.72412e-23
yeeS	60.2	65.8	7.9	8.5	2.9	2.84737e-05
yaiC	471.4	439.1	53	76.4	2.8	2.30517e-19
cusF	270.6	190.2	51.1	21.7	2.7	3.41858e-09
ugpE	7773.4	5956.7	906.5	1262.8	2.7	3.15129e-26
wcaJ	245.2	268.1	32.4	50.9	2.6	2.63958e-12
etp	220.9	153.8	37.3	35.8	2.4	1.74768e-08
ugpQ	5556.1	4654.5	875	1171.3	2.3	4.55027e-22
fepG	26.4	26.3	144.4	116.9	-2.3	1.06372e-06
cusB	278	244.9	58.9	47.2	2.3	8.44387e-11
argI	103.6	208.4	829.9	684.7	-2.3	2.97281e-11
ugpC	14207.8	11365	2417.9	3045.2	2.2	1.40886e-21
gldA	942.7	832.7	189.5	192.4	2.2	1.1321e-18
proV	1209.1	1418.6	7101.5	5083.1	-2.2	2.30517e-19
ansP	700.7	761.9	175.8	144.3	2.2	1.63934e-16
cdh	1105.5	1024	254.4	213.1	2.2	1.16126e-18
ytfK	1537.8	845.9	327	212.2	2.1	4.38581e-10
waaH	13871.7	11547.2	3031.7	2925.4	2.1	1.57339e-22
cusC	204	212.5	56	44.3	2.1	6.36981e-08
proW	283.2	297.5	1237.4	1121.3	-2	3.04886e-17
entC	28.5	25.3	120.8	95.2	-2	0.000103616
fhuA	837.1	944	3773.2	3333.7	-2	2.26752e-19
stpA	863.5	651.6	231.8	166.9	1.9	9.71111e-11
thrV	372	273.2	65.8	106.6	1.9	3.7176e-07
cspI	46.5	40.5	203.3	116	-1.9	9.16892e-05
cspG	161.7	150.8	726.7	415.9	-1.9	4.93995e-08
proX	627.8	1081.7	3508	2671.7	-1.9	1.04618e-09
yrbN	30.6	28.3	116.9	88.6	-1.8	0.000687339
entS	96.2	95.1	301.5	355.5	-1.8	4.01834e-08
feaR	103.6	118.4	415.4	343.3	-1.8	2.09442e-08
cspF	41.2	16.2	117.9	77.3	-1.8	0.0056714
amn	43628.4	40970.5	12024.7	12833.3	1.8	6.68275e-18
fepC	86.7	77.9	291.7	267.8	-1.8	1.91085e-07
lpxP	1700.5	1240.5	6059.5	3936.4	-1.8	8.07099e-10
ycgV	2481.6	1859.8	651.1	626.2	1.8	1.18059e-12
tsgA	1165.7	889.4	339.8	270.7	1.8	2.29906e-10
bluF	2669.7	2207.8	9521.3	6581.7	-1.7	3.71476e-11
cspA	2743.7	2130.9	10250	5674.4	-1.7	4.40518e-08
codB	353	651.6	2068.3	1173.2	-1.7	6.25106e-06
ybhJ	504.1	435.1	142.4	149	1.7	7.0988e-09
fhuF	489.3	580.8	1829.6	1610.8	-1.7	3.02963e-12
deaD	4275.1	4253.8	14786.3	12614.5	-1.7	4.5589e-15
yncL	804.3	1169.7	288.7	347	1.6	2.26742e-08
cbrB	356.2	340	116.9	111.3	1.6	2.63839e-07
hcaB	499.9	401.7	161.1	138.6	1.6	2.38947e-07
ryjA	5858.3	4997.5	1151	2461.4	1.6	5.87284e-06
cspB	146.9	79.9	435.1	242.4	-1.6	0.00041887
efeO	191.3	174	687.5	397	-1.6	8.52829e-06
yibH	608.8	961.3	210.2	322.5	1.6	7.21213e-06
asnV	629.9	1030.1	179.7	384.8	1.6	0.000171571
asnT	641.5	1121.1	203.3	398.9	1.5	0.000140365
yihQ	311.8	218.6	73.7	108.5	1.5	0.0001102
ulaG	456.6	389.6	128.7	166.9	1.5	1.82429e-06
asnW	657.4	1065.5	250.4	352.7	1.5	7.84452e-06
exbD	249.4	256	766	666.7	-1.5	1.99734e-08
cysM	4007.7	3112.4	12341.9	7772.8	-1.5	2.66312e-07
serW	1016.7	1727.2	278.9	697.9	1.5	0.000872218
asnU	660.6	1084.7	229.8	398.9	1.5	9.30179e-05
phoH	33816.2	40335.1	9305.3	17444.9	1.5	4.59787e-06
yhcG	136.3	86	286.8	328.2	-1.5	8.50855e-05
metA	278	424	151.2	102.8	1.5	0.000144115
yiaD	436.5	392.6	164	139.6	1.4	2.49255e-06
preT	419.6	414.9	145.3	162.2	1.4	1.76397e-06
exbB	716.6	795.3	2099.7	2000.2	-1.4	4.88122e-10
rclR	255.8	244.9	89.4	95.2	1.4	4.58366e-05
puuD	3670.6	4511.8	10721.4	11260.2	-1.4	4.00125e-10
puuR	2520.7	2449.7	7313.6	5975.3	-1.4	6.01754e-10
fes	44.4	33.4	102.1	102.8	-1.4	0.00864476
nac	187.1	235.8	668.8	433.8	-1.4	5.68786e-05
lamB	1593.8	1226.4	3579.7	3697.8	-1.4	2.20676e-08
codA	962.8	1265.8	3545.3	2194.5	-1.4	1.15947e-05
yibI	257.9	237.8	68.7	123.5	1.4	0.00113218
fimB	261.1	440.2	1012.5	776.1	-1.4	7.85966e-05
hcaC	161.7	170	44.2	85.8	1.3	0.0056714
clpB	15279.5	38460.2	9792.4	11392.3	1.3	0.000932277
cusA	712.3	640.5	275	262.2	1.3	9.63418e-07
yiaA	49.7	45.5	134.5	104.7	-1.3	0.00802288
csgF	611.9	638.5	292.7	205.6	1.3	1.38515e-05
yieL	173.3	145.7	57.9	69.8	1.3	0.00256497
flxA	185	155.8	74.6	64.1	1.3	0.00227869
htpG	13052.6	31128.3	9009.7	9123.2	1.3	0.00104465
dnaK	45579.4	93605.6	29973.3	27200.9	1.3	0.000269281
dgcZ	145.9	143.7	420.3	282	-1.3	0.000439074
rbbA	2966.7	4260.9	1279.7	1711.7	1.3	1.26179e-05
cbrA	190.2	149.8	67.8	73.6	1.3	0.00320221
fhuD	75	68.8	161.1	183	-1.3	0.00274265
wzxC	249.4	294.4	100.2	127.3	1.3	0.000618507
hcaE	945.9	1087.7	391.9	463	1.3	2.86912e-06
iraP	1864.4	2138	969.3	722.4	1.2	3.66474e-06
bioD	456.6	724.5	1594.9	1189.2	-1.2	0.000160633
frdD	267.4	214.5	97.2	107.5	1.2	0.00107987
ffs	9831.2	12743.2	3237.9	6382.7	1.2	0.000589079
appY	172.3	150.8	72.7	65.1	1.2	0.00448963
hcaF	181.8	201.4	77.6	86.8	1.2	0.00238673
ftnA	15118.8	12967.8	6940.4	5221.8	1.2	2.32707e-06
metZ	325.5	402.7	157.1	160.3	1.2	0.000315292
fhuC	200.8	173	360.4	495.1	-1.2	0.000450152
ybaN	288.5	313.7	711	658.3	-1.2	1.75395e-05
evgA	1147.8	1304.3	3685.8	1880.5	-1.2	0.000993611
hchA	5380.6	4872	2041.8	2476.5	1.2	9.26335e-07
hcaD	821.2	842.9	340.8	393.3	1.2	1.10342e-05
tff	1928.8	2314.1	6135.1	3444.1	-1.2	0.000424904
proP	7177.3	9534.6	18020.3	19538.5	-1.2	3.19485e-06
metR	217.7	289.4	109	116.9	1.2	0.00227869
ompF	44626.1	51725.4	117969	98283.6	-1.2	9.26335e-07
groL	45353.3	94384.7	30030.2	32679.2	1.2	0.00147363
efeB	160.6	144.7	382	298	-1.2	0.00092909
pepE	394.2	315.7	136.5	183	1.2	0.00124432
mgrB	416.4	456.3	926.1	1008.1	-1.1	1.19025e-05
fdnI	289.6	225.6	125.7	107.5	1.1	0.00266629
evgS	1674.1	1354.9	4093.3	2592.5	-1.1	0.00024486
glnL	460.8	627.3	1460.4	934.6	-1.1	0.00077307
groS	24752.4	48304.4	17361.3	15923.7	1.1	0.00111618
yhiD	133.2	106.2	307.4	215	-1.1	0.00532546
serV	5064.6	4764.8	1675.4	2862.2	1.1	0.000458264
gsiD	418.5	443.2	872.1	994	-1.1	3.05277e-05
gntU	223	188.2	85.4	104.7	1.1	0.00639427
yqfA	7103.4	8126.1	2451.3	4603.1	1.1	0.00124432
ycaC	6484	3846	2627.1	2184.1	1.1	0.000663778
gltK	282.2	330.9	737.5	577.2	-1.1	0.000347431
gdhA	4970.6	10902.6	17038.2	16947.9	-1.1	0.00427222
bioC	376.3	483.7	1038.1	801.6	-1.1	0.000334068
puuA	10037.3	11403.5	24324.3	21464.2	-1.1	2.52616e-06
mqo	274.8	473.5	974.2	601.7	-1.1	0.00820845
puuC	2935	3563.7	7161.4	6502.4	-1.1	1.09715e-05
metW	468.2	455.3	199.4	242.4	1.1	0.000727374
ahpF	16034.1	14815.4	7435.4	7330.5	1.1	1.97826e-06
thrU	307.6	480.6	178.7	199.9	1.1	0.00512106
aspU	627.8	771	280.9	391.4	1.1	0.00107987
gmr	3564.9	3457.5	1738.3	1643.8	1.1	5.48621e-06
yahA	2230	2262.5	1161.8	1006.3	1.1	1.82564e-05
speD	1382.4	1306.3	3659.3	1901.2	-1	0.00378455
gatA	4100.7	3556.6	9877.8	5880	-1	0.00117983
ynaJ	1371.8	1667.5	3522.7	2717.9	-1	0.000157808
yegP	2211	1490.4	934	872.3	1	0.000574685
nanS	307.6	237.8	121.8	145.2	1	0.00741631
yebO	595	675.9	1326.8	1264.7	-1	7.63053e-05
metV	387.9	350.1	168.9	193.3	1	0.00206833
rhlE	1194.3	883.3	2303	1919.1	-1	0.000371259
agp	958.6	993.6	2076.1	1890.8	-1	3.04682e-05
malK	1120.3	704.2	1910.2	1793.7	-1	0.00119452
rpsC	20161.2	14922.7	46148.2	25024.3	-1	0.00476913
yibT	4203.3	6324	2073.2	3129.1	1	0.00256828
iclR	3162.2	2946.5	5978	6371.4	-1	1.09715e-05
yebZ	1387.7	1479.3	2885.4	2899	-1	1.81592e-05
rpsP	7530.3	6753	18079.2	10463.3	-1	0.00238319
yncE	665.8	739.7	1608.7	1193	-1	0.000606828
mgtA	369.9	512	888.8	868.6	-1	0.00107987
gatB	3372.5	4692.9	9953.4	6074.3	-1	0.00377244
hisR	791.6	840.8	304.4	518.7	1	0.00567149
wbbJ	1246.1	1312.4	3169.2	1892.7	-1	0.00282295
cspE	3190.8	2433.5	6118.4	4969	-1	0.000421348
rpsB	18861.3	22574.2	47458.3	34080.6	-1	0.000509954
hdfR	936.4	1125.2	2189.1	1868.2	-1	0.000269972
leuV	741.9	523.1	299.5	343.3	1	0.00337475
aspT	733.5	742.7	329	421.6	1	0.00107987
rpsE	14216.2	13673	34470.2	20273.1	-1	0.00256497
yobF	7480.7	5933.4	16622.8	9630.6	-1	0.00464727
norR	653.2	896.5	344.7	450.8	1	0.00388995
msyB	13688.8	13452.5	6515.2	7436.1	1	4.29095e-05
dmsA	586.6	762.9	309.4	384.8	1	0.00298265
rplJ	20443.4	25665.4	54728.7	34872.7	-1	0.00241558
leuP	1275.7	942	470.4	675.2	1	0.00453977
gtrA	862.4	1010.8	2208.7	1411.8	-1	0.00356586
rpmJ	3155.9	3563.7	8400.8	4581.4	-1	0.00734954
ychJ	1116.1	1031.1	2431.6	1707	-0.9	0.00132281
obgE	1682.6	1597.7	3391.1	2928.2	-0.9	0.000144341
eptB	618.3	552.5	1252.2	1000.6	-0.9	0.00099258
pppA	483	339	222.9	204.6	0.9	0.00940537
gatD	4963.2	4752.6	9992.7	8662.1	-0.9	8.69474e-05
ycaD	544.3	464.4	234.7	290.5	0.9	0.00394467
uspG	1765	2406.2	985	1189.2	0.9	0.0014439
yebE	2491.1	2456.8	1282.6	1302.4	0.9	0.000108015
sseB	1274.6	1201.1	2743	1975.7	-0.9	0.00119173
rplP	34549.7	26266.4	71220.9	44675.9	-0.9	0.00469182
yacC	830.7	719.4	1506.5	1445.7	-0.9	0.000421348
rplO	19464.7	21087.8	42142.3	34968.9	-0.9	0.000160806
wbbH	1131.9	1232.4	2829.4	1665.5	-0.9	0.00679884
trmD	30879.1	26728.9	67258.1	42196.6	-0.9	0.00314841
dinG	1597	1468.2	2957.1	2863.2	-0.9	0.000146654
cusS	489.3	358.2	227.8	218.8	0.9	0.00864476
kdgK	1266.2	1325.5	670.8	697.9	0.9	0.000398975
mdfA	1978.5	2078.3	918.3	1224.1	0.9	0.00104465
ahpC	43892.6	37812.6	22876.7	20302.4	0.9	0.000161141
yibL	1171	1086.7	2336.4	1934.2	-0.9	0.000501108
nfrA	713.4	691.1	340.8	404.6	0.9	0.00196855
fucU	623.6	753.8	374.2	357.4	0.9	0.00232931
yojI	270.6	285.3	565.7	479.1	-0.9	0.00380703
moaD	1843.2	2218	926.1	1242	0.9	0.00210842
trpC	5966.1	7957.1	12784.8	13288.8	-0.9	0.000698243
rimM	9359.8	8867.8	20110.2	13750.9	-0.9	0.00206985
frdB	902.6	792.3	438	474.4	0.9	0.00173585
csgG	1839	1776.8	918.3	1029.8	0.9	0.000522408
frdA	3393.7	3444.3	1714.7	1981.4	0.9	0.000398975
aroG	19978.4	19554.9	38080.4	34934	-0.9	0.000144341
araC	43456.1	39168.5	17043.1	27714.9	0.9	0.00581344
hdhA	4624.9	4083.8	2454.2	2284.1	0.9	0.000413702
rplR	8781.7	9966.7	20758.3	13545.3	-0.9	0.00476781
uspD	1151	1124.2	685.5	559.2	0.9	0.00206833
preA	627.8	677.9	355.5	360.3	0.9	0.00311338
greA	832.8	765	1752	1156.2	-0.9	0.00806045
malM	911	800.4	1585.1	1527.8	-0.9	0.00107987
malE	2227.9	2119.8	4383	3522.4	-0.9	0.00105741
yjgR	8276.5	7489.7	3421.6	5250.1	0.9	0.00545453
kgtP	31037.7	38099.9	62545.1	63105.3	-0.9	0.000584067
nlpI	11908	11480.4	23168.4	19331.9	-0.9	0.000518235
mdtB	647.9	506.9	312.3	324.4	0.9	0.0079935
alx	376.3	368.3	589.3	758.2	-0.9	0.0067405
ais	2750	2726.9	5919	3959	-0.9	0.00519634
cutC	1915.1	1636.2	3487.4	2899.9	-0.8	0.00172319
lysA	1998.6	1898.2	1159.8	1008.1	0.8	0.00121129
sdhC	2288.2	2227.1	4432.2	3671.4	-0.8	0.00107987
mtlD	3264.7	3021.4	1739.3	1768.3	0.8	0.000667577
gltL	699.7	864.1	1371	1413.7	-0.8	0.00299879
lpd	37679.2	42948.7	74749.5	68567.6	-0.8	0.000687339
treA	4892.3	3922.9	2274.5	2693.4	0.8	0.00273485
moaB	2129.6	3195.4	1454.5	1549.5	0.8	0.00879351
tsf	12448	14859.9	28937.2	19415.9	-0.8	0.00806045
yeiE	1733.3	1637.2	2938.4	3015.9	-0.8	0.000961738
yggE	6528.4	5721	3503.1	3462	0.8	0.00104744
malF	501	470.5	781.7	925.1	-0.8	0.00587348
ydcJ	1369.7	1142.4	630.5	799.7	0.8	0.00739023
yobA	462.9	482.6	889.8	770.5	-0.8	0.00561084
malS	937.5	797.3	1321.9	1700.4	-0.8	0.00761705
rseA	6779.9	6154	12523.6	9960.7	-0.8	0.00281433
fadR	893.1	1049.3	1715.7	1655.1	-0.8	0.00338935
secY	73544.7	75705.1	146975	110151	-0.8	0.00428596
hsrA	664.8	686	403.6	381	0.8	0.00864037
udp	8707.7	8537.9	4454.7	5565	0.8	0.00298265
acuI	3849.2	3487.8	2072.2	2198.3	0.8	0.00206897
cpxP	957.5	820.6	1722.6	1330.7	-0.8	0.00999036
gloC	4493.9	4315.5	7980.4	7085.3	-0.8	0.00192203
yghA	5300.3	4565.4	2803.9	2984.8	0.8	0.0028324
gltJ	564.4	643.5	988	1064.7	-0.8	0.00800276
kefC	2522.8	2355.6	1296.4	1574.9	0.8	0.00532546
ychO	448.1	503.9	804.3	810.1	-0.8	0.00991194
puuB	3717.1	4269	6760.7	6705.2	-0.8	0.00292529
amyA	21194.9	15908.2	10997.4	11020.7	0.8	0.00701105
dmlR	1266.2	1150.5	703.2	730.9	0.8	0.0067405
argF	1056.9	1231.4	1898.4	1942.7	-0.7	0.00592054
csrB	149540	152032	259421	245772	-0.7	0.00190599
fdx	2121.2	1984.2	3627.8	3228.1	-0.7	0.00452299
puuP	3513.1	4419.7	6172.4	7073.9	-0.7	0.00815028
ybjP	3595.5	3187.3	1947.5	2141.7	0.7	0.00567149
mtlA	5765.3	5633.9	2988.5	3891.1	0.7	0.00964701
rseB	1670.9	1518.8	2866.7	2399.2	-0.7	0.00904278
speC	1848.5	2071.2	1203.1	1202.4	0.7	0.00935947
oppB	3354.6	3520.2	5619.5	5525.4	-0.7	0.00562176
pnp	35250.4	31368.2	56142.9	51822.5	-0.7	0.00607204
yebY	739.8	817.6	1449.6	1180.7	-0.8	0.0101235
rpsH	20116.8	18741.4	42708	26450.2	-0.8	0.0102115
rplB	11171.3	8134.2	25705.1	12870	-1	0.0102868
folE	3441.2	4236.6	6921.7	5773.5	-0.7	0.0106515
nanM	1453.2	1288.1	818.1	850.6	0.7	0.0107565
yphA	2219.5	2489.1	1127.4	1603.2	0.8	0.0114157
yeaK	388.9	412.8	709.1	654.5	-0.8	0.0115008
glcB	14230	10108.3	5972.1	7965.1	0.8	0.0115829
yihP	124.7	90.1	43.2	41.5	1.3	0.0117886
wbbI	1134	925.8	2632	1380.7	-1	0.0119171
yeaY	1413.1	1250.6	2317.7	2016.3	-0.7	0.0122364
yhiN	1089.7	1288.1	709.1	728	0.7	0.0123899
ibpB	46.5	111.3	24.6	22.6	1.7	0.0124635
moaC	2100	3263.2	1298.3	1673.9	0.9	0.0124926
bluR	1693.1	1434.8	3092.6	2244.5	-0.8	0.0125579
ilvD	3655.8	4235.6	6105.6	6399.7	-0.7	0.0127246
fecA	177.6	176.1	312.3	336.7	-0.9	0.0127246
fkpA	10441	9346.4	19630.9	13735.8	-0.8	0.0127435
sodA	12654.1	13317.9	19741.9	20453.2	-0.6	0.0133849
trpA	3507.8	4474.4	6538.7	6369.5	-0.7	0.0134554
ssrS	111809	105090	41768.1	76337.5	0.9	0.0134554
xdhA	485.1	412.8	261.2	246.1	0.8	0.0135615
rnr	25595.8	29273.6	15522.8	18771.8	0.7	0.0136963
rpoE	19993.2	18578.5	31966.9	28304.3	-0.6	0.0138256
deoC	2989.9	2624.7	1594.9	1880.5	0.7	0.0139424
ldtC	325.5	269.2	562.7	484.7	-0.8	0.0139623
narY	1704.8	928.9	620.7	754.5	0.9	0.0139623
rplL	24704.8	29887.8	58215.1	37188	-0.8	0.0139623
yegS	6154.3	5932.4	3035.6	4246.6	0.7	0.0145675
araB	9568	10854	5704.9	7031.5	0.7	0.0148945
rpmC	3283.8	2984.9	5068.5	4738	-0.6	0.0149509
rhlB	10344.8	10024.3	16884	14808	-0.6	0.0151493
leuZ	615.1	460.4	280.9	321.6	0.8	0.0152804
phr	4137.7	3043.6	5773.7	5982.8	-0.7	0.0157486
pphA	227.2	315.7	588.3	425.3	-0.9	0.0162685
wrbA	10104.9	7749.7	5399.5	5690.5	0.7	0.0163504
oppC	2707.8	2567	3839	4456.9	-0.7	0.0164383
frdC	356.2	346.1	212.1	178.2	0.8	0.0164383
ulaF	215.6	228.7	118.8	112.2	0.9	0.0166442
thrC	13584.2	15358.8	22626.3	22049.9	-0.6	0.0168289
rplN	15545.8	12666.3	30390.6	18923.6	-0.8	0.0170205
aceF	10650.3	12774.5	20664.1	16850.7	-0.7	0.0172895
ydiU	2737.3	2651	4056	4259.8	-0.6	0.0176701
entE	49.7	66.8	168.9	105.6	-1.2	0.0182501
gatZ	14975.1	11974.2	25191.5	19054.7	-0.7	0.0182786
mepK	6540	4937.8	10786.2	8283	-0.7	0.0185078
uspF	2372.7	3118.5	1664.6	1723.9	0.7	0.0187606
yagG	388.9	388.5	169.9	251.8	0.9	0.0193488
srlQ	729.3	687	352.6	475.3	0.8	0.0195044
etk	995.6	805.4	584.3	493.2	0.7	0.0198896
yccJ	3209.8	2868.6	1956.3	1959.7	0.6	0.0198896
hisF	5710.4	7279.2	9968.2	10579.3	-0.7	0.0198896
aspV	261.1	234.7	94.3	153.7	1	0.0213533
proA	9465.5	9691.4	5828.7	6666.5	0.6	0.0213928
malZ	1335.9	1396.3	1895.4	2549.1	-0.7	0.0213928
pgaA	274.8	319.7	524.4	484.7	-0.8	0.0213928
yqgE	1865.4	1627	2921.7	2568.9	-0.7	0.0213928
leuU	101.5	130.5	20.6	62.2	1.5	0.0213928
rpsD	89611.6	89589.6	161677	122081	-0.7	0.0213928
yhjY	2107.4	2655.1	1509.5	1479.7	0.7	0.0213928
sdhD	1238.7	1602.8	2270.6	2275.6	-0.7	0.0227611
yfaE	725	658.7	280.9	478.1	0.9	0.023265
yghU	14046.1	11883.1	7904.8	8852.6	0.6	0.023265
ybfA	219.8	147.7	63.8	104.7	1.1	0.0233886
yjdN	982.9	645.6	485.2	448	0.8	0.0233886
nudK	1161.5	1355.9	1974	1957.8	-0.6	0.0242664
ribA	724	767	1396.5	1045.9	-0.7	0.0252789
oppD	2667.6	2686.4	4036.4	4065.6	-0.6	0.0253349
yceB	369.9	318.7	686.5	501.7	-0.8	0.025733
yhbX	279	297.5	148.3	173.5	0.8	0.0257647
yaiZ	324.5	346.1	625.6	500.8	-0.7	0.0264549
ybhC	3847.1	2898.9	2286.3	1893.7	0.7	0.0272625
tam	3031.2	2658.1	1600.8	2004	0.7	0.0276106
aslA	503.1	569.7	276.9	355.5	0.8	0.0276547
kefF	415.4	367.3	184.6	256.5	0.8	0.0278906
rnk	358.3	316.7	583.4	530	-0.7	0.0278906
sdhB	3986.6	3561.7	6302	5323.6	-0.6	0.0278906
ybhS	1998.6	1910.4	972.3	1408	0.7	0.0278906
wcaK	186	199.3	102.1	100.9	0.9	0.0278906
yfcG	1337	1144.4	791.6	785.6	0.7	0.0278906
rdlA	87.7	75.9	164	160.3	-1	0.0282091
glcA	1717.4	1616.9	646.2	1210	0.8	0.0286514
rpiB	58.1	113.3	178.7	187.7	-1.1	0.0289792
glcG	4686.2	3127.6	1886.6	2671.7	0.8	0.0290222
ybbC	127.9	214.5	382	281	-1	0.029301
yadG	3140	3124.6	5367.1	4307.9	-0.6	0.0293465
ryfD	6869.8	3270.3	2152.7	3156.4	0.9	0.0293465
ybhF	4696.8	5026.8	2699.8	3512.9	0.6	0.0294058
napH	292.8	224.6	124.7	153.7	0.9	0.0295459
trpB	8146.5	11124.2	15255.7	15057	-0.7	0.0296244
glnG	905.8	1417.6	2196.9	1762.6	-0.8	0.0296944
yoaD	497.8	518.1	244.5	346.1	0.8	0.0300921
rimP	1440.5	1360.9	2583.9	1897.5	-0.7	0.0302761
nrdG	169.1	198.3	90.4	100.9	0.9	0.0302761
yjjJ	1817.9	2400.1	1263	1389.1	0.7	0.0305293
guaA	5605.7	5656.2	10403.2	7417.2	-0.7	0.0322344
yafE	156.4	121.4	275	232	-0.9	0.0348146
epmC	1435.3	1278	2328.5	1892.7	-0.6	0.0349781
mhpR	2646.5	2503.3	1686.2	1744.7	0.6	0.0356981
astA	1477.5	1166.7	638.4	940.2	0.7	0.0356981
rpoH	7664.6	7027.3	5029.3	4855.9	0.6	0.0356981
cyoA	15840.7	16017.5	30423.1	20474.9	-0.7	0.0357513
glpD	1678.3	1741.4	961.5	1226	0.6	0.0357513
leuQ	843.4	523.1	317.2	443.2	0.8	0.0357513
map	1901.3	1758.6	3487.4	2400.1	-0.7	0.0362908
hpt	4433.7	4159.7	6420.9	6301.6	-0.6	0.0368306
amiC	549.6	504.9	910.4	762.9	-0.7	0.0370232
dosP	1815.7	1348.8	927.1	1054.3	0.7	0.0372321
cyoD	3964.4	5863.6	7744.7	7941.6	-0.7	0.0373264
cyoB	18193.3	23982.7	34881.7	30378.1	-0.6	0.0377893
rplD	19672.9	11673.6	41801.5	18920.8	-1	0.0377893
yedY	968.1	877.3	547	630	0.6	0.0379608
iscX	1372.9	1246.6	2016.2	1938.9	-0.6	0.0379608
glgS	5716.7	5462.9	3879.2	3678.9	0.6	0.0379919
rplX	12414.2	11495.6	27491.5	14237.5	-0.8	0.0379919
ldhA	993.5	1157.5	715	669.6	0.6	0.0385285
fabB	29794.8	38071.6	16015.9	25086.5	0.7	0.0386846
ulaB	97.2	101.2	46.2	44.3	1.1	0.0386846
yfgM	3052.3	2842.3	4879	4042	-0.6	0.038823
rplF	22358.5	19845.3	40891.1	26932.1	-0.7	0.0388945
rnpB	395046	437055	201272	313612	0.7	0.0389351
gsiC	1934.1	2243.3	3139.7	3136.6	-0.6	0.0391104
ptsG	16334.2	16040.8	24403.8	23015.6	-0.6	0.0391104
metT	2541.8	1319.4	1034.1	1147.7	0.8	0.0393813
lolA	2421.3	2489.1	3774.2	3507.3	-0.6	0.0400216
dusA	1131.9	1133.3	1711.8	1686.2	-0.6	0.0402522
thrT	431.2	640.5	345.7	273.5	0.8	0.0405438
gnsB	308.6	264.1	192.5	113.2	0.9	0.0405676
dosC	2812.4	2487.1	1760.9	1779.6	0.6	0.0406799
glcD	6526.3	5210	7541.4	11673.3	-0.7	0.0406799
uspB	808.5	967.3	460.6	628.1	0.7	0.0406799
rseC	1381.4	1232.4	1998.5	1934.2	-0.6	0.0407644
ribB	1889.7	1361.9	2615.3	2490.6	-0.7	0.0407644
cdd	891	1071.5	487.1	703.5	0.7	0.040905
mltD	2185.6	2143.1	3855.7	2857.5	-0.6	0.0411399
ycjF	574.9	1410.5	419.4	583.8	1	0.0421481
yoaA	926.9	887.4	1305.2	1444.8	-0.6	0.0421481
rpmD	24550.5	22764.4	34663.7	34355.9	-0.5	0.0421481
yidB	748.3	872.2	388.9	582.8	0.7	0.0421481
argB	1972.2	1901.3	1194.2	1375	0.6	0.0422459
yaaX	185	133.6	336.9	243.3	-0.9	0.0423897
hofB	199.8	159.9	311.3	304.6	-0.8	0.0423897
glyT	780	771	514.6	488.5	0.6	0.0423897
ycaM	109.9	109.3	51.1	53.8	1.1	0.0425012
dnaJ	5603.6	11049.3	4014.8	5363.2	0.8	0.0428189
yiiS	2485.8	2770.4	1841.4	1672.1	0.6	0.0428189
ycjX	1104.4	2631.8	872.1	1093	0.9	0.043171
sucB	34538.1	36442.5	50747.3	52389.3	-0.5	0.0433146
yqeF	716.6	475.6	344.7	363.1	0.8	0.0435883
rpsJ	6155.3	4143.5	12657.1	6148.8	-0.9	0.0435883
yneM	353	452.3	624.6	668.6	-0.7	0.0437285
moaE	3340.8	4461.2	1895.4	2860.3	0.7	0.0439876
mdtA	650	515	369.3	354.6	0.7	0.0447992
cvrA	1791.4	1607.8	2557.4	2489.7	-0.6	0.0450186
yfjL	1746	1539	1154	1012.9	0.6	0.0453798
yajC	3047	3787.3	5835.6	4668.2	-0.6	0.0456557
fecI	230.4	215.5	341.8	395.1	-0.7	0.0456709
yoaC	1394	1047.3	818.1	732.8	0.7	0.0456718
yjiY	458.7	377.4	204.3	285.7	0.8	0.0456718
napA	406.9	546.4	286.8	290.5	0.7	0.045688
sdiA	1207	1012.9	1885.6	1539.1	-0.6	0.0457668
nanK	879.3	943	518.5	647.9	0.6	0.0458592
proB	6233.5	6378.7	4224.9	4435.2	0.5	0.0459297
sucC	27218.1	34538.3	43600.7	49320.5	-0.6	0.0466004
uvrY	3548	3602.2	5870.9	4787	-0.6	0.0474084
betA	1236.6	1478.3	1893.5	2241.7	-0.6	0.0478073
fldB	1086.5	1120.1	1641.1	1632.4	-0.6	0.0478073
metH	17951.3	18100.9	25731.6	26254	-0.5	0.0478073
nnr	5225.3	6637.7	3173.1	4376.8	0.7	0.0478073
rlmB	945.9	909.6	562.7	649.8	0.6	0.04927
alsR	451.3	470.5	775.8	659.2	-0.6	0.0493556
mhpA	177.6	191.2	81.5	116	0.9	0.0494354
mepS	1071.7	926.8	1658.7	1389.1	-0.6	0.0494354
rsmB	1560	1408.5	2376.6	2060.6	-0.6	0.0494354
fadE	5242.2	5581.3	3004.2	4083.5	0.6	0.0495108
deoA	4245.5	3125.6	2324.6	2484	0.6	0.0495108
shiA	2791.2	3335	4324.1	4787	-0.6	0.0496363
yqhD	1143.6	1434.8	804.3	874.2	0.6	0.0496363
atpD	25861	33310.9	43293.3	45049.4	-0.6	0.0496363
cyoE	23064.5	35936.6	39608.5	57976.9	-0.7	0.0502801
rluA	1354.9	1100.9	785.7	822.4	0.6	0.0504267
rplS	5592	6500.1	11502.2	7604	-0.7	0.0506815
cusR	428	353.1	231.8	246.1	0.7	0.0512485
rne	11496.8	11645.3	18193.1	15571.9	-0.5	0.0512485
mdtD	224.1	167	93.3	117.9	0.9	0.0512485
btuB	3878.8	4444	6880.5	5572.6	-0.6	0.0513753
sppA	2846.2	2655.1	4537.2	3667.6	-0.6	0.0515244
gluQ	435.4	407.8	272	255.6	0.7	0.0517446
rpsQ	4023.6	2668.2	6718.4	4397.5	-0.7	0.0517446
pyrD	244.1	181.1	609.9	245.2	-1	0.0528344
norW	138.5	149.8	69.7	82	0.9	0.0534839
pepB	3328.1	4014	5157.9	5710.3	-0.6	0.0535077
avtA	12542.1	12272.6	17595	17960.7	-0.5	0.0539007
yliI	1812.6	1338.7	934.9	1092.1	0.6	0.0551757
sthA	3282.7	2841.3	4359.5	4596.5	-0.5	0.055246
rfbC	437.6	395.6	1001.7	491.3	-0.8	0.0556797
tatA	2262.8	2130.9	4089.4	2760.4	-0.6	0.0558686
gcd	15750.8	16707.6	21635.3	25594.8	-0.5	0.056726
sucA	35116.2	33142.9	48098.6	49472.4	-0.5	0.056726
feaB	682.8	889.4	1085.2	1376.9	-0.6	0.0578072
panD	2791.2	2448.7	4321.2	3489.3	-0.6	0.0581738
bioB	1397.2	2409.2	3510	2782	-0.7	0.0582839
rluB	523.2	540.3	923.2	723.3	-0.6	0.0582839
glf	1761.8	1795	3727	2114.4	-0.7	0.0582839
hflC	12850.7	12323.2	18483.8	17506.2	-0.5	0.05839
dcrB	2144.4	1942.7	3423.6	2694.3	-0.6	0.0585315
chrR	1849.6	1703.9	1020.4	1325	0.6	0.0589562
aceE	21387.2	23738.9	38853.3	28837.1	-0.6	0.0593288
nrdD	4242.4	5728	2749.8	3663.8	0.6	0.0593288
betT	1469.1	1699.9	2300	2344.5	-0.6	0.0603148
yfaY	1808.3	2009.5	2651.6	2923.5	-0.5	0.0603148
garR	602.4	549.4	332.9	403.6	0.6	0.0603148
yicR	1443.7	1274.9	2072.2	1922.9	-0.6	0.0603148
rtcA	470.3	581.8	284.8	367.8	0.7	0.060592
fhuB	241	265.1	331	531.9	-0.8	0.0606049
rihA	270.6	234.7	492	347	-0.7	0.0606049
csgE	554.9	515	371.2	314	0.6	0.0611608
rlmM	1763.9	1785.9	1203.1	1236.4	0.5	0.0611608
spf	373.1	972.4	267.1	412.1	1	0.0611608
creD	284.3	297.5	161.1	190.5	0.7	0.0611608
yidI	220.9	188.2	399.7	288.6	-0.8	0.061251
prfA	2074.7	1770.7	3153.5	2579.3	-0.6	0.0613237
grpE	3460.3	5526.7	3088.7	2551.9	0.7	0.0619999
rpmE	748.3	691.1	1332.7	925.1	-0.6	0.0619999
rsmJ	1475.4	1643.2	747.4	1199.6	0.7	0.0632898
ybjD	1613.9	2168.4	1144.1	1332.6	0.6	0.0637173
ytfR	587.6	589.9	367.3	402.7	0.6	0.0637173
entB	21.1	38.5	69.7	73.6	-1.3	0.0641633
dmlA	327.6	390.6	205.3	237.7	0.7	0.0641633
araG	1214.4	1188.9	871.1	746.9	0.6	0.0641633
gltA	16274	21143.5	29868.2	25704.2	-0.6	0.0641992
tdh	1677.3	1719.1	933	1292.9	0.6	0.0641992
pdhR	1958.4	2371.8	3337.1	3024.4	-0.6	0.064276
pgl	8254.3	8329.5	5075.4	6299.7	0.5	0.064276
eutL	446	543.4	253.4	353.7	0.7	0.064276
yfiR	320.2	401.7	580.4	547	-0.6	0.064276
galP	2283.9	2650	1724.5	1660.7	0.5	0.064276
ahr	3173.8	3162	1675.4	2456.7	0.6	0.064276
ada	848.7	713.3	434.1	566.8	0.6	0.0643839
psiE	4237.1	5239.3	2500.4	3622.3	0.6	0.0645286
inaA	388.9	390.6	639.3	555.5	-0.6	0.0647495
rpsM	18998.6	19391	32351.9	24330.2	-0.6	0.0647495
prmC	336.1	391.6	510.7	629	-0.6	0.0650554
yhcO	5071	4109.1	2876.5	3342.2	0.6	0.0650554
yhjJ	1967.9	1773.8	2881.4	2560.4	-0.5	0.0650554
wbbK	892	699.2	1739.3	948.7	-0.8	0.0650943
infC	73552.1	71107.3	125522	90228	-0.6	0.0659501
ycbZ	5188.3	4843.7	7983.4	6580.7	-0.5	0.0660451
yfjP	205	267.1	121.8	150.9	0.8	0.0660451
dacD	317.1	461.4	609.9	630.9	-0.7	0.0671616
rcsD	7306.3	7516	11323.4	9873	-0.5	0.0671616
bioF	572.8	928.9	1264.9	1143.9	-0.7	0.067231
bfd	142.7	239.8	435.1	264.1	-0.9	0.0680827
guaC	9560.6	9462.8	6053.6	7187.1	0.5	0.0684234
yaiI	438.6	430	726.7	599.8	-0.6	0.0684234
yfdC	2171.9	1828.4	1424	1303.3	0.6	0.0684234
yidA	2214.2	2213.9	3194.7	3120.6	-0.5	0.0684234
trxB	5118.5	7003	8761.2	9256.2	-0.6	0.0686006
ynfF	1287.3	919.8	745.4	685.6	0.6	0.0687199
hisJ	3006.9	3508.1	5772.7	4100.5	-0.6	0.0687636
atpB	11389	11655.4	20635.6	14131.9	-0.6	0.0689999
fiu	40.2	40.5	96.2	75.4	-1.1	0.0693489
rdlB	103.6	67.8	167.9	150.9	-0.9	0.0693489
speE	1495.5	1672.6	3115.2	1904.1	-0.7	0.0693998
ycdT	323.4	343	725.8	405.5	-0.8	0.0693998
mdtK	700.7	868.2	1120.6	1226	-0.6	0.0694065
cho	143.7	137.6	228.8	239.5	-0.7	0.0698478
thyA	1374	1583.5	2248	2053.1	-0.5	0.0701494
rpsL	10067.9	8635.1	16715.1	11598.8	-0.6	0.070654
sdhA	12958.5	13360.4	19941.3	17451.5	-0.5	0.0708632
carA	126.8	139.6	1729.5	279.1	-2.9	0.0710063
waaQ	822.3	791.3	1518.3	1001.5	-0.6	0.0710063
serS	10547.8	9999	14892.3	14046	-0.5	0.0735808
dinD	145.9	147.7	279.9	214.1	-0.8	0.0737353
djlA	1000.9	958.2	1430.9	1398.6	-0.5	0.0741571
narZ	3144.2	1948.8	1420.1	1789	0.7	0.0747818
ubiB	2310.4	2251.4	3428.5	3079.1	-0.5	0.0749138
yqaE	1516.6	2066.2	1075.4	1287.3	0.6	0.0752532
cspD	2194.1	2465.9	1470.2	1735.2	0.5	0.0759278
rpsK	24069.6	24487.6	40900.9	30233.8	-0.6	0.0761104
astC	2021.8	1970.1	1095	1552.3	0.6	0.0761747
can	4816.2	4641.3	7247.8	6224.2	-0.5	0.0763862
bamA	17956.6	18608.8	28719.1	23555	-0.5	0.0763862
nadA	1250.3	2091.5	3912.6	1952.1	-0.8	0.0763862
yodB	1031.5	1271.9	873.1	611.1	0.6	0.0763862
truB	1670.9	1641.2	2643.8	2164.3	-0.5	0.0763862
zur	497.8	566.6	808.3	772.4	-0.6	0.0769301
cdsA	2728.9	2931.3	4232.8	3817.5	-0.5	0.0770434
malG	137.4	96.1	176.8	237.7	-0.8	0.0770434
eutA	156.4	118.4	41.2	91.5	1	0.077134
ygfT	94.1	153.8	59.9	66	1	0.077134
gntK	109.9	91.1	57	43.4	1	0.077378
rplV	10088	6233	19033.8	9293.9	-0.8	0.0778539
ecnB	1198.5	1278	849.5	864.8	0.5	0.0789375
yoaH	469.3	438.1	731.7	629	-0.6	0.0789603
pagP	46.5	44.5	77.6	109.4	-1	0.0789884
uspC	360.4	375.4	703.2	467.8	-0.7	0.0795163
nadC	1223.9	1226.4	1880.7	1641.9	-0.5	0.0820117
yfeN	174.4	211.5	97.2	125.4	0.8	0.0820117
tonB	306.5	295.5	477.3	439.5	-0.6	0.082529
dedA	1084.4	1176.8	1675.4	1567.4	-0.5	0.0825782
alaX	134.2	165.9	60.9	99	0.9	0.0825854
eutB	1583.2	1926.5	1038.1	1322.2	0.6	0.0825854
waaG	1023.1	983.5	1672.5	1290.1	-0.6	0.0825854
sgbE	168	151.8	86.4	96.2	0.8	0.0829163
glmZ	793.7	1273.9	441.9	775.2	0.8	0.0829181
mtlR	921.6	885.4	620.7	621.5	0.5	0.0830053
fepB	59.2	102.2	173.8	133	-0.9	0.0830164
msbA	2875.8	2834.2	4148.3	3877.9	-0.5	0.0830164
yghG	68.7	77.9	38.3	29.2	1.1	0.0830164
yhiI	1166.8	2390	882.9	1205.2	0.8	0.0830164
mlrA	1597	1489.4	962.4	1160.9	0.5	0.0835353
yddW	383.7	460.4	294.6	246.1	0.6	0.0839998
sucD	50461.2	65014	77061.3	90487.3	-0.5	0.0840639
bax	1705.8	1336.6	2503.3	2009.7	-0.6	0.0841453
hemD	3586	3383.6	4836.8	4918.1	-0.5	0.0852765
yebG	1208	933.9	2101.7	1292	-0.7	0.0858623
yeeN	2639.1	1872.9	1757	1045.9	0.7	0.0862439
alaA	1618.1	1737.3	2515.1	2253.9	-0.5	0.0867005
leuX	146.9	140.6	80.5	82	0.8	0.0867005
rnhA	553.8	443.2	844.6	671.5	-0.6	0.0876987
entF	195.5	303.6	393.8	414.9	-0.7	0.0876987
lpoB	7797.7	6748	4274	5687.6	0.5	0.0876987
rplC	23773.7	14199.2	43322.7	21666	-0.8	0.0876987
ycaO	1781.9	1353.8	2886.3	1941.8	-0.6	0.0885666
astB	1210.1	970.4	557.8	843.1	0.6	0.0885666
astD	1220.7	1082.7	575.5	906.3	0.6	0.0885666
yeiB	2270.2	2055.1	2705.6	3629.9	-0.6	0.0885666
yifE	751.4	681	499.9	474.4	0.6	0.0885666
ydcL	3248.9	2608.5	2221.5	1773.9	0.6	0.0892096
tgt	5432.4	6660	9444.7	7940.6	-0.5	0.0894065
pncB	3391.6	3804.5	5692.2	4615.4	-0.5	0.0896495
rppH	3058.6	2919.2	4465.5	3943.9	-0.5	0.0900138
fhlA	1492.3	1335.6	939.9	1030.8	0.5	0.0904645
paoA	466.1	423	247.5	325.4	0.6	0.0909707
yniA	4136.7	4339.8	2444.4	3359.2	0.5	0.0909707
wcaL	247.3	273.2	171.9	152.8	0.7	0.0909707
mlaD	2007	2345.5	3179	2991.4	-0.5	0.0909707
ydiH	1434.2	1230.4	2171.4	1719.2	-0.5	0.0910484
add	469.3	722.5	820	1050.6	-0.7	0.0923524
rapA	4325.8	3759	3030.7	2680.2	0.5	0.0934095
fabF	9809	10718.5	14647.8	13851.8	-0.5	0.0934095
cbrC	498.9	571.7	339.8	374.4	0.6	0.0934095
cysB	2384.3	2027.7	3704.4	2764.1	-0.6	0.0938492
mrdB	3079.8	3389.7	4584.4	4445.6	-0.5	0.0938575
ibpA	280.1	804.4	344.7	214.1	1	0.0939818
ecnA	26.4	37.4	76.6	63.2	-1.1	0.0939818
rplE	23994.6	21220.4	41117	26635	-0.6	0.0942429
cfa	20431.8	24816.5	15656.4	16510.3	0.5	0.094745
yfeC	452.3	347.1	705.1	531.9	-0.6	0.094745
nusA	23331.9	20207.5	31807.8	29054	-0.5	0.094745
ampH	1196.4	1126.2	783.7	841.2	0.5	0.0947593
queA	613	474.6	849.5	769.5	-0.6	0.0949094
yceJ	139.5	147.7	277.9	199	-0.7	0.0951442
uraA	80.3	176.1	894.7	284.8	-2.2	0.0951442
rpsG	23620.4	21327.6	38589.1	27076.4	-0.5	0.0969899
uvrC	2866.3	2528.6	3867.5	3677	-0.5	0.099525
rfbD	4128.2	4001.8	7407.9	4752.1	-0.6	0.099525
eutK	1205.9	1286.1	604	1002.5	0.6	0.099525
gsiB	6243	6353.4	9215.9	8242.4	-0.5	0.0995907
yhfA	740.9	950.1	1171.6	1298.6	-0.5	0.0995907
ydcA	411.1	371.3	576.5	575.3	-0.6	0.0998197
maeA	4967.4	4120.2	7157.4	5837.6	-0.5	0.0998197
yedZ	236.7	223.6	102.1	167.9	0.8	0.0998197
xseA	1594.8	1256.7	2195	1924.8	-0.5	0.0998197
ppc	43961.3	40210.7	60184.2	55915.4	-0.5	0.101058
yccA	15331.2	16736.9	20065	25230.8	-0.5	0.101778
ymfM	118.4	111.3	65.8	60.4	0.9	0.101778
lrp	3445.5	3598.1	5620.5	4392.8	-0.5	0.102116
mhpB	237.8	204.4	83.5	164.1	0.8	0.102831
rplW	6380.4	4057.5	12366.4	5516	-0.8	0.102984
pyrC	2029.2	1720.1	3375.4	2241.7	-0.6	0.103008
tsaB	540.1	528.2	811.2	732.8	-0.5	0.103008
fecD	163.8	167	92.3	103.7	0.8	0.103008
yjeH	1372.9	1686.7	2044.7	2334.1	-0.5	0.103206
fhuE	46.5	70.8	156.2	81.1	-1	0.103403
gudD	371	394.6	220	278.2	0.6	0.103717
tig	17393.2	17809.5	28940.1	21367.1	-0.5	0.10378
norV	206.1	187.2	116.9	123.5	0.7	0.104672
hypF	400.6	436.1	235.7	309.3	0.6	0.104672
lexA	2390.7	2888.8	3588.5	3843	-0.5	0.104672
purK	1438.4	739.7	815.1	440.4	0.8	0.105145
bamD	4438.9	3231.8	6435.6	4891.7	-0.6	0.105867
leuE	161.7	169	267.1	251.8	-0.6	0.10658
cmoB	1683.6	1707	1151	1267.5	0.5	0.10658
potF	10992.7	10743.8	7345	8393.3	0.5	0.106716
fxsA	332.9	735.6	309.4	313.1	0.8	0.106852
yedL	428	895.5	1161.8	1020.4	-0.7	0.107354
fadH	591.9	406.8	313.3	333.8	0.6	0.109311
cyoC	6100.4	9269.5	10308	12518.3	-0.6	0.109763
gltU	801.1	1405.5	548	813.9	0.7	0.109763
deoB	10295.2	8982.1	6857.9	7115.4	0.5	0.110925
waaC	1731.2	1487.4	2304	2199.2	-0.5	0.113331
ybhG	1724.8	2571.1	1302.2	1579.6	0.6	0.114098
bfr	27332.2	14460.3	14989.6	11485.6	0.7	0.114098
viaA	1971.1	1834.5	1322.9	1410.8	0.5	0.114098
wzxB	711.3	705.3	1477.1	779	-0.7	0.114123
bglB	76.1	85	46.2	34.9	1	0.114722
yhcH	388.9	330.9	215.1	255.6	0.6	0.115196
uspE	27297.3	27375.4	17820.9	21665.1	0.5	0.115481
ogrK	103.6	194.3	75.6	85.8	0.9	0.115481
sseA	2722.5	2978.9	1856.1	2214.3	0.5	0.1159
glnX	66.6	153.8	41.2	64.1	1.1	0.116244
yqgF	503.1	435.1	637.4	727.1	-0.5	0.116927
mcrA	70.8	65.8	155.2	96.2	-0.9	0.117396
thrB	21625	24329.8	30600.8	32251	-0.5	0.117543
glmY	133.2	103.2	180.7	208.4	-0.7	0.117543
metU	569.7	338	279.9	289.5	0.7	0.117781
dmsB	299.1	442.2	191.5	268.8	0.7	0.117781
uidR	935.3	884.4	1349.4	1208.1	-0.5	0.117781
sspA	2623.2	2606.5	3773.2	3419.6	-0.5	0.117781
livK	10568.9	15453.9	19289.1	18284.2	-0.5	0.117781
smf	2707.8	2647	4230.8	3302.6	-0.5	0.119492
hisS	13475.3	12689.5	17461.5	18080.5	-0.4	0.119558
infB	25363.2	23945.3	35985.6	31446.6	-0.5	0.121966
mzrA	847.6	744.7	1045.9	1216.6	-0.5	0.122942
pal	8193	7426.9	11633.8	9909.7	-0.5	0.12301
ybhR	892	635.4	471.4	552.6	0.6	0.12387
rplM	3623	2304	6535.8	3199.8	-0.7	0.124079
gmk	3210.8	3115.5	4874.1	3933.5	-0.5	0.124079
thiB	1903.5	1769.7	1378.8	1273.1	0.5	0.124296
acpP	30721.7	31712.2	44953	39982.3	-0.4	0.124296
otsB	5947.1	5522.6	8292.7	7402.1	-0.5	0.124296
dhaK	2996.3	2905	4128.7	3919.4	-0.4	0.124715
nadB	458.7	962.3	2958	1425	-1.6	0.124715
ftsI	15038.5	15856.6	7582.7	13022.8	0.6	0.12531
ispU	2411.8	2349.5	3518.8	3043.3	-0.5	0.12531
mak	1784	2625.7	1277.7	1685.3	0.6	0.12531
ybiT	4459	4309.4	6261.8	5691.4	-0.4	0.12531
upp	1488.1	2394	3982.4	2232.2	-0.7	0.12531
yphF	132.1	112.3	57.9	79.2	0.8	0.12531
exuR	828.6	925.8	1536	1048.7	-0.6	0.12531
ychH	532.7	640.5	379.1	424.4	0.5	0.125353
gltV	573.9	1322.5	414.4	680	0.8	0.125402
cycA	5348.9	5963.8	7145.7	8481	-0.5	0.12541
yfjK	3311.2	2941.4	2140.9	2386.9	0.5	0.125491
yjcC	1427.9	1058.4	859.3	866.7	0.5	0.125507
yfbT	3337.7	3521.2	1933.7	2817.9	0.5	0.1259
alaW	308.6	396.6	153.2	275.4	0.7	0.127193
hmp	577.1	712.3	414.4	470.6	0.5	0.128314
mnaT	3017.4	2834.2	3879.2	4092.9	-0.4	0.128422
kdpC	153.2	136.6	308.4	177.3	-0.7	0.128942
ycjP	56	65.8	30.4	27.3	1.1	0.129478
murB	1806.2	1915.4	2719.4	2403.9	-0.5	0.129618
asnA	856.1	1024	1366.1	1275	-0.5	0.13039
fabR	2044	1724.2	2814.7	2438.8	-0.5	0.130402
mcbA	621.5	469.5	348.6	387.6	0.6	0.130825
hdeA	2419.2	2089.5	4684.5	2373.7	-0.6	0.130825
def	2856.8	2845.3	4504.8	3468.6	-0.5	0.130932
rpsS	10574.2	6786.4	18888.5	9256.2	-0.7	0.130932
valT	506.3	363.3	281.9	293.3	0.6	0.131317
tyrP	213.5	198.3	133.6	127.3	0.7	0.131347
oppF	4345.9	4487.5	5678.4	6321.4	-0.4	0.132741
gltT	660.6	1373.1	458.6	754.5	0.7	0.132741
ansB	249.4	241.8	347.7	380.1	-0.6	0.132761
yddE	905.8	808.5	1239.4	1150.5	-0.5	0.134313
dcuS	761	719.4	1133.3	952.5	-0.5	0.134313
ihfB	6509.4	6637.7	5074.4	4645.5	0.4	0.135511
yqjK	1112.9	732.6	454.7	726.2	0.6	0.135511
pheA	6762	6950.4	9905.3	8696	-0.4	0.136075
yebQ	35.9	38.5	68.7	77.3	-1	0.136274
hisM	611.9	678.9	895.7	912.9	-0.5	0.136352
ymgE	1112.9	1470.2	628.5	1057.2	0.6	0.136496
yebS	1036.8	922.8	1267.9	1468.4	-0.5	0.137001
ulaA	100.4	85	49.1	51.9	0.9	0.137656
yeaM	280.1	299.5	186.6	198	0.6	0.137975
ybdH	1117.1	1187.9	763.1	887.4	0.5	0.138159
ffh	6515.7	5775.6	8401.7	8233	-0.4	0.138159
katG	33229.7	32742.2	19695.7	27339.5	0.5	0.138159
nrdB	9105.1	12606.6	7004.2	8302.8	0.5	0.138261
gmhB	1681.5	1726.2	2333.4	2298.3	-0.4	0.138395
ycbX	2685.6	3173.1	4243.6	3809	-0.5	0.138588
malT	8123.3	6455.6	4980.2	5554.7	0.5	0.138626
eamA	2506.9	3880.4	4254.4	5069.9	-0.5	0.138908
waaP	1038.9	1040.2	1748.1	1236.4	-0.5	0.138908
hemC	3798.5	3847	4920.2	5417.9	-0.4	0.138908
hslV	2738.4	4943.9	2471.9	2617	0.6	0.139256
purU	2141.3	1490.4	3087.7	2250.2	-0.6	0.139344
yphE	188.1	170	85.4	130.1	0.7	0.139766
nfuA	4949.4	5847.4	4029.5	3888.3	0.4	0.139766
yceI	655.3	661.7	1198.1	760.1	-0.6	0.139767
narJ	214.5	195.3	109	147.1	0.7	0.140673
nikC	122.6	105.2	47.1	78.3	0.9	0.140673
glnV	150.1	253	99.2	137.7	0.8	0.141054
nepI	1081.2	1369	1526.2	1975.7	-0.5	0.14116
gltW	646.8	1422.7	508.7	742.2	0.7	0.141212
cbdB	576	427	273	385.7	0.6	0.142092
trpE	1341.2	1999.4	2483.7	2325.6	-0.5	0.142092
hisQ	787.4	1266.8	1372	1691.9	-0.6	0.142092
mgsA	1883.4	2099.6	1395.5	1512.7	0.5	0.142715
hypE	377.3	282.3	174.8	248	0.6	0.145447
dhaL	950.1	1029	1442.7	1287.3	-0.5	0.145636
plsC	1267.2	1159.6	1879.7	1504.2	-0.5	0.145636
yjtD	665.8	755.8	1036.1	946.8	-0.5	0.145636
rplI	2527	1776.8	4217.1	2386	-0.6	0.147
serX	1029.4	1736.3	251.4	658.3	1.6	0.147102
yeeD	144.8	45.5	261.2	125.4	-1	0.147685
ybfE	90.9	119.4	165	176.4	-0.7	0.147815
appA	504.1	585.9	356.5	402.7	0.5	0.147815
rssA	3565.9	2910.1	4760.2	4155.2	-0.5	0.147815
yecJ	373.1	278.3	550	424.4	-0.6	0.147815
cysT	429.1	294.4	232.8	242.4	0.6	0.147815
mglB	1060.1	1091.8	841.6	702.6	0.5	0.147815
smrB	602.4	663.8	878	881.8	-0.5	0.147815
fusA	129653	114297	196111	143928	-0.5	0.147815
gpp	3836.5	3603.2	4860.3	5134.1	-0.4	0.147815
rffG	1547.3	1572.4	2047.6	2180.4	-0.4	0.147815
ivbL	673.2	579.8	419.4	462.1	0.5	0.149415
leuT	764.1	450.3	301.5	464	0.7	0.149433
dapA	17059.3	16827	23306.9	21852.8	-0.4	0.149442
lysR	195.5	224.6	128.7	141.5	0.6	0.149442
mdtJ	90.9	60.7	145.3	116.9	-0.8	0.149706
hslU	9131.5	15597.6	8586.4	8269.8	0.6	0.150057
paoC	1433.1	1163.6	744.4	1052.5	0.5	0.150755
bssR	842.3	486.7	468.5	397	0.6	0.150755
yhjG	8927.5	9677.3	5628.3	7728.4	0.5	0.150755
ruvA	1383.5	1429.7	2034.9	1797.5	-0.4	0.151262
yjcB	252.6	399.7	498.9	485.7	-0.6	0.152636
moaA	3125.2	3808.6	2740	2277.5	0.5	0.153212
sdaB	247.3	163.9	118.8	135.8	0.7	0.153965
ebgR	524.2	487.7	717.9	694.1	-0.5	0.154461
thiP	638.4	554.5	338.8	475.3	0.6	0.154596
sugE	620.4	579.8	707.1	1035.5	-0.5	0.154596
yqjD	19704.7	16662	12332.1	14418.6	0.4	0.15463
fecE	251.5	211.5	164	135.8	0.6	0.154732
rpsI	1016.7	657.7	1486.9	1027.9	-0.6	0.155079
yagH	512.6	407.8	231.8	368.7	0.6	0.155367
rpoA	74371.2	71766	105273	90518.4	-0.4	0.155367
recG	1970	1799.1	1316	1455.2	0.4	0.155794
livG	7102.3	10418.9	12075.7	12565.4	-0.5	0.155898
yhfT	150.1	141.7	90.4	89.6	0.7	0.156755
rtcR	174.4	214.5	122.8	125.4	0.6	0.156755
uvrD	5334.1	5100.7	6642.8	7305	-0.4	0.156755
ydfI	332.9	311.6	222	217.8	0.6	0.157187
ybiJ	413.2	420.9	295.6	286.7	0.5	0.157608
ycdZ	652.1	796.3	905.5	1146.8	-0.5	0.157608
hipA	549.6	687	470.4	389.5	0.5	0.157608
yphC	592.9	620.3	371.2	477.2	0.5	0.157608
ppdB	46.5	64.8	103.1	95.2	-0.8	0.157608
yqjH	107.8	143.7	213.1	184.8	-0.7	0.157608
prlF	1164.7	1096.8	840.7	814.8	0.5	0.157608
ybiW	170.2	115.4	69.7	97.1	0.8	0.157742
serT	114.1	106.2	39.3	80.2	0.9	0.157785
narV	297	172	113.9	167.9	0.7	0.158389
sroH	293.8	283.3	175.8	211.2	0.6	0.15859
rmf	4382.9	3250	4714	6027.1	-0.5	0.159702
potH	1511.4	1744.4	959.5	1340.1	0.5	0.160115
rcnR	397.4	408.8	579.4	550.8	-0.5	0.163094
insA	89.8	114.3	160.1	166.9	-0.7	0.163931
ribE	2896.9	2914.1	4315.3	3547.8	-0.4	0.163931
hisA	2984.7	4883.2	4790.6	6894.8	-0.6	0.163931
baeS	362.5	333.9	243.6	236.7	0.5	0.163931
atpA	59111.8	68830.6	87907.5	82871.1	-0.4	0.164691
fepD	27.5	20.2	47.1	54.7	-1.1	0.166021
mntS	847.6	690.1	1155.9	988.3	-0.5	0.16649
lyxK	181.8	156.8	81.5	125.4	0.7	0.166812
napG	44.4	96.1	19.6	44.3	1.1	0.167074
ppiD	6653.1	5467	9493.8	7253.1	-0.5	0.167475
ushA	6274.8	7651.6	5086.2	5253.8	0.4	0.167475
potG	4148.3	4272	2487.6	3555.4	0.5	0.168227
hflK	10994.8	10619.3	14498.5	14022.5	-0.4	0.168649
insA	100.4	110.3	162	169.8	-0.7	0.169076
slt	5503.2	5172.5	3895	4145.7	0.4	0.170215
ribC	1616	1622	2482.7	1947.4	-0.5	0.170392
yecA	3840.7	5016.7	5493.8	6752.4	-0.5	0.170392
pncC	993.5	1112	796.5	744.1	0.5	0.170585
mlaE	1469.1	1811.2	1949.4	2655.7	-0.5	0.170585
slyX	183.9	188.2	129.6	110.3	0.6	0.170585
dppB	2722.5	2249.3	3129.9	3635.5	-0.4	0.170585
flgF	55	66.8	98.2	111.3	-0.8	0.170746
ydhP	558	614.2	741.5	889.3	-0.5	0.170765
waaF	2232.2	2281.7	2819.6	3229.1	-0.4	0.170797
yehB	71.9	85	41.2	44.3	0.9	0.170805
yceF	2868.4	2789.7	2144.9	2109.6	0.4	0.170871
yccT	351.9	333.9	219	253.7	0.5	0.171479
hemA	1235.5	1159.6	1670.5	1554.2	-0.4	0.171479
nth	244.1	175	403.6	252.7	-0.6	0.171479
nudE	2294.5	2196.7	2901.1	3077.2	-0.4	0.171479
ccmA	179.7	187.2	113.9	123.5	0.6	0.171744
potI	1715.3	1350.8	914.3	1250.5	0.5	0.171959
ydeE	294.9	281.3	385	437.6	-0.5	0.171959
prc	10271.9	7429	13513.5	11086.7	-0.5	0.171959
sbcB	1306.3	1219.3	1970.1	1510.8	-0.5	0.171959
casB	267.4	188.2	149.3	145.2	0.6	0.171959
yhbP	162.8	211.5	288.7	270.7	-0.6	0.171959
yicN	137.4	148.7	206.2	227.3	-0.6	0.171959
srlR	972.3	1003.7	743.4	711.1	0.4	0.172557
fau	601.4	591.9	768	873.3	-0.5	0.172557
syd	799	847.9	1146.1	1086.4	-0.4	0.172574
rpmB	3868.2	4006.9	6910.9	4304.2	-0.5	0.173003
atpC	26906.3	29690.5	35057.5	40181.3	-0.4	0.173003
purT	1320.1	1081.7	1742.2	1541.9	-0.5	0.173791
fucK	777.9	941	503.8	699.8	0.5	0.173791
yrdA	6609.8	6383.7	9192.3	8051.9	-0.4	0.173791
xdhD	492.5	478.6	363.4	327.2	0.5	0.174041
ftsH	26879.9	26958.5	36508.1	34205	-0.4	0.174559
rplT	3532.1	3276.3	6055.5	3692.1	-0.5	0.17555
yffS	2355.8	2384.9	3130.9	3144.2	-0.4	0.17555
mscS	19862.1	19379.8	13846.4	15822.8	0.4	0.175765
ygiW	1769.2	1684.7	1392.6	1155.3	0.4	0.175765
secE	7549.4	7780.1	10453.3	9733.4	-0.4	0.17585
hsdS	233.6	201.4	402.7	259.3	-0.6	0.176137
tilS	1507.1	1438.8	940.8	1206.2	0.5	0.176922
rpsO	1495.5	1651.3	3012.1	1642.8	-0.6	0.176922
cydA	20057.7	20966.4	14415.1	16582.9	0.4	0.176973
garL	118.4	125.5	82.5	65.1	0.7	0.178292
intS	247.3	332.9	189.5	199.9	0.6	0.178476
metF	191.3	188.2	148.3	87.7	0.7	0.179096
tldD	9935.8	9118.7	11569	13835.7	-0.4	0.180009
yadK	61.3	79.9	24.6	47.2	1	0.180105
yddM	455.5	560.6	697.3	714.8	-0.5	0.180116
ompA	238349	220784	289102	314037	-0.4	0.180364
ycjG	2173	2285.8	2835.3	3079.1	-0.4	0.180364
rcsB	5119.6	5483.2	7346	6659	-0.4	0.180364
bcsC	2360	2203.8	1461.3	1887.1	0.4	0.180364
ravA	1333.8	1553.2	1161.8	944	0.5	0.180364
eptA	6425.9	7188.1	10119.4	8174.5	-0.4	0.180364
hisI	4897.6	6008.3	6360	8715.8	-0.5	0.180945
fabG	24068.5	21026.1	32525.7	27591.3	-0.4	0.18121
priB	6158.5	4756.7	10715.5	5599.9	-0.6	0.18121
metQ	7011.4	8220.2	12926.2	8473.5	-0.5	0.181241
zapA	2238.5	1712	3319.4	2280.3	-0.5	0.18179
mdaB	1250.3	1073.6	767	926.1	0.5	0.182293
kduI	212.4	236.8	109	177.3	0.6	0.182324
yaeQ	765.2	874.2	1143.1	1078.9	-0.4	0.182362
proC	1404.6	1573.4	2029	1946.5	-0.4	0.182362
soxS	50.7	114.3	30.4	51.9	1	0.182362
ybiH	662.7	806.4	505.8	554.5	0.5	0.183873
ymjA	499.9	443.2	756.2	573.4	-0.5	0.185442
yqhC	162.8	211.5	139.5	97.1	0.7	0.185442
hldD	8054.6	9770.4	11374.5	12364.6	-0.4	0.18549
rseP	9475	9719.8	12388	12687.1	-0.4	0.185532
cynX	139.5	137.6	57	106.6	0.8	0.185532
osmB	2645.4	2240.2	1965.2	1648.5	0.4	0.185532
holC	3162.2	2826.1	2344.2	2166.2	0.4	0.186237
paaZ	77.2	113.3	50.1	58.5	0.8	0.186372
envC	2088.4	2431.5	2848	3194.2	-0.4	0.186372
fucO	337.1	411.8	222	291.4	0.5	0.186658
yihT	78.2	69.8	34.4	46.2	0.9	0.186731
narW	654.2	374.4	273	395.1	0.6	0.187171
psrD	976.6	1074.6	1694.1	1174.1	-0.5	0.187742
zupT	2826.1	3248	3626.8	4578.6	-0.4	0.187742
yhcN	178.6	220.6	381	232.9	-0.6	0.187742
typA	14680.2	12118.8	19448.2	16440.5	-0.4	0.187742
ytfL	1383.5	1097.8	1857.1	1542.9	-0.5	0.187742
nusB	1936.2	1769.7	2676.2	2278.5	-0.4	0.188141
ypjA	2905.4	3226.8	2036.8	2521.8	0.4	0.188141
dtpA	102.5	52.6	114.9	152.8	-0.8	0.189336
mokB	65.5	62.7	34.4	34	0.9	0.189745
cueO	5484.2	6085.2	3805.6	4811.5	0.4	0.189983
rplQ	1816.8	1473.2	2656.5	1914.4	-0.5	0.190454
artJ	238.9	298.5	513.6	302.7	-0.6	0.191199
yfcH	3086.1	2800.8	2151.7	2303.9	0.4	0.192167
valX	1128.8	900.5	719.9	763.9	0.5	0.192167
yqiK	41.2	77.9	105.1	104.7	-0.8	0.192167
glpC	50.7	68.8	33.4	28.3	1	0.193677
brnQ	1463.8	1367	963.4	1141.1	0.4	0.194303
srkA	4574.2	4441	6105.6	5683.9	-0.4	0.194748
fabZ	13482.7	15504.5	19071.1	18912.3	-0.4	0.195529
aceB	307089	251667	203217	219452	0.4	0.19683
flk	697.5	646.6	993.9	834.6	-0.4	0.197385
csiE	1329.6	1286.1	918.3	1038.3	0.4	0.197732
bamE	1074.9	1112	1502.6	1401.4	-0.4	0.198528
lgt	2080	2138	2946.3	2617	-0.4	0.198528
glgA	20105.2	22048.1	13743.3	17782.5	0.4	0.198528
csgA	207.2	156.8	126.7	109.4	0.6	0.199589
ymiA	704.9	548.4	444.9	457.4	0.5	0.20151
atpG	14491	17677.9	21089.3	21294.5	-0.4	0.202738
flgN	273.7	254	478.3	301.8	-0.6	0.203259
alaC	2306.1	2362.7	2682.1	3634.6	-0.4	0.203259
insL1	1226	1369	978.2	970.4	0.4	0.203297
yciX	154.3	94.1	88.4	56.6	0.8	0.203582
eutP	55	66.8	30.4	34	0.9	0.20359
trmL	62.4	77.9	113.9	115.1	-0.7	0.203926
aidB	4147.2	5093.6	2826.4	3913.7	0.5	0.203964
ykgJ	59.2	44.5	24.6	27.3	1	0.204058
treB	149	95.1	73.7	73.6	0.7	0.20477
ybjS	551.7	438.1	372.2	333.8	0.5	0.20488
yjeT	158.5	169	265.2	216.9	-0.6	0.20488
ccmE	206.1	192.3	114.9	149	0.6	0.205234
yafL	224.1	220.6	145.3	157.5	0.6	0.205635
ydbC	1699.5	1489.4	1054.8	1309	0.4	0.205635
yecH	112	103.2	75.6	53.8	0.7	0.205635
yfdQ	109.9	97.1	69.7	54.7	0.7	0.205635
rnhB	1440.5	1147.4	1736.3	1733.4	-0.4	0.206417
cutA	1436.3	1480.3	1876.8	1953.1	-0.4	0.208162
purA	67329.2	52655.3	41361.5	48506.7	0.4	0.208162
ybcH	112	134.6	71.7	82	0.7	0.208694
spy	424.9	405.7	348.6	219.7	0.5	0.208694
nanR	1176.3	1129.2	1647.9	1417.4	-0.4	0.208694
allE	654.2	892.4	554.9	562.1	0.5	0.208904
yneK	53.9	40.5	23.6	22.6	1	0.210185
rpsA	56004.6	53937.3	83782.7	62772.4	-0.4	0.210205
dusB	4426.3	2796.7	5902.3	4341.9	-0.5	0.210322
alaV	120.5	83	69.7	49	0.8	0.210415
purE	215.6	78.9	96.2	66	0.9	0.210469
rplK	3637.8	2496.2	6413	2954.6	-0.6	0.210469
ptrA	2000.7	1661.4	2556.4	2308.6	-0.4	0.210581
sfsB	89.8	103.2	147.3	150.9	-0.6	0.210581
rhtC	945.9	1001.7	1206	1387.3	-0.4	0.211251
thiE	9054.4	8193.9	4613.8	7678.5	0.5	0.211403
pmrD	148	146.7	250.4	188.6	-0.6	0.213461
yhhY	422.8	455.3	646.2	554.5	-0.5	0.213461
yohK	525.3	459.4	295.6	401.7	0.5	0.213638
qorA	4743.3	4628.2	3392.1	3801.5	0.4	0.214224
yjjG	776.8	753.8	544.1	595.1	0.4	0.214224
ydcK	2607.3	2393	1796.2	2010.6	0.4	0.214456
minC	4417.8	4178.9	5898.4	5289.7	-0.4	0.215728
nudI	98.3	170	216.1	200.9	-0.6	0.216189
mnmC	1310.5	1196	933	961.9	0.4	0.216189
ispH	2328.3	2339.4	2938.4	3133.8	-0.4	0.21638
cbdA	390	350.1	214.1	300.8	0.5	0.21638
ycaN	395.3	407.8	279.9	299.9	0.5	0.216426
livM	7345.4	10797.4	11103.5	13835.7	-0.5	0.216426
hiuH	108.9	79.9	64.8	45.3	0.8	0.216616
ampD	2565.1	2891.8	3323.4	3855.3	-0.4	0.216713
fdhF	312.8	283.3	205.3	215	0.5	0.217076
icd	91360.7	130371	159296	140352	-0.4	0.217452
gtrB	2441.4	1686.7	3567.9	2305.8	-0.5	0.217848
dkgA	6101.4	5860.6	4622.7	4640.8	0.4	0.218687
ybeL	20061.9	17005	14700.8	13749	0.4	0.218949
chaA	411.1	573.7	743.4	631.9	-0.5	0.218949
paaE	121.5	116.4	65.8	83	0.7	0.218949
insQ	808.5	799.4	1115.6	1015.7	-0.4	0.218949
cspC	2303	1368	2793.1	2391.6	-0.5	0.218949
menB	3220.3	2694.5	2023.1	2425.6	0.4	0.218949
yfcD	1670.9	2121.8	1450.5	1392.9	0.4	0.218949
yihI	4299.4	3393.7	2894.2	2922.6	0.4	0.218949
aroE	3976	3803.5	4342.8	6143.1	-0.4	0.219328
rpsR	732.4	722.5	1404.4	729.9	-0.6	0.219328
yfgO	1109.7	1350.8	1492.8	1810.7	-0.4	0.2209
pabB	460.8	409.8	346.7	277.3	0.5	0.222475
rhaA	101.5	86	41.2	67.9	0.8	0.223054
bssS	1073.8	1218.3	1862	1284.5	-0.5	0.223629
arcB	8516.4	8455	10798	10999.9	-0.4	0.22433
araH	1312.7	1238.5	956.6	985.5	0.4	0.225891
astE	599.3	496.8	278.9	473.4	0.5	0.226439
ybhQ	462.9	503.9	594.2	719.6	-0.4	0.226682
mdtC	590.8	376.4	310.3	361.2	0.5	0.227514
ybjH	122.6	100.2	163	172.6	-0.6	0.227948
argC	464	457.4	361.4	310.3	0.5	0.22844
glnA	2766.9	6989.8	16002.1	9219.4	-1.4	0.229032
pflA	1951	1844.6	2515.1	2408.6	-0.4	0.22969
yciB	776.8	909.6	1170.6	1069.4	-0.4	0.232701
proQ	8400.2	7606	11355.9	9494.8	-0.4	0.233643
ileU	2855.7	2747.2	1982.8	2313.3	0.4	0.233643
eutG	97.2	146.7	53	92.4	0.7	0.233651
nanC	195.5	184.2	152.2	97.1	0.6	0.233967
ykgF	437.6	450.3	331	320.6	0.4	0.234638
nrdA	26364.1	32790.8	22308.1	23094.8	0.4	0.234895
mrdA	883.6	651.6	1163.8	938.4	-0.5	0.236381
prlC	10620.7	12866.6	8440	9550.4	0.4	0.236381
yjaG	1989.1	1652.3	2699.8	2150.2	-0.4	0.236381
lpxK	712.3	675.9	811.2	1062.8	-0.4	0.236577
putA	1629.7	1565.3	1086.2	1333.5	0.4	0.236577
yqjG	4063.7	3648.7	2852	3102.7	0.4	0.236577
dppA	20124.2	21639.3	29105.1	24876.2	-0.4	0.236577
slmA	1450.1	1548.1	1092.1	1200.5	0.4	0.236577
yjdP	341.4	370.3	442.9	531.9	-0.5	0.236577
ydjA	3024.8	4092.9	4796.5	4647.4	-0.4	0.236636
xdhB	245.2	246.9	163	182	0.5	0.237641
yggL	8976.2	7887.3	6413	6670.3	0.4	0.237641
ybjJ	924.8	1157.5	1342.5	1421.2	-0.4	0.238109
ribF	6515.7	7149.7	8727.8	8802.6	-0.4	0.239226
yciZ	1034.7	1031.1	1473.1	1245.8	-0.4	0.239226
yaaW	88.8	71.8	51.1	43.4	0.8	0.239829
mngR	204	204.4	313.3	263.1	-0.5	0.239829
rarA	1966.9	1640.2	2329.5	2382.2	-0.4	0.239829
narG	344.5	385.5	219	298	0.5	0.239829
ydaV	137.4	121.4	190.5	188.6	-0.6	0.239829
folC	3994	4114.2	5015.5	5395.3	-0.4	0.239829
yjiA	1227	1360.9	1541.9	1871	-0.4	0.240037
narI	86.7	102.2	40.3	70.7	0.8	0.240529
adiA	150.1	96.1	64.8	86.8	0.7	0.240529
yafK	2115.9	1749.5	2920.7	2240.7	-0.4	0.240724
trxC	330.8	417.9	540.1	486.6	-0.5	0.240724
yejL	323.4	229.7	468.5	330.1	-0.5	0.241485
casC	265.3	203.4	154.2	168.8	0.5	0.242074
cysQ	3573.3	3793.4	2460.1	3148.9	0.4	0.242139
nhaB	801.1	997.7	1185.4	1199.6	-0.4	0.2422
mglA	525.3	440.2	413.5	263.1	0.5	0.242632
fucA	79.3	123.4	69.7	51.9	0.7	0.242632
dnaB	1793.5	1771.7	2555.4	2103	-0.4	0.243369
diaA	2140.2	1876	2745.9	2474.6	-0.4	0.243807
yfcA	1105.5	848.9	1317	1284.5	-0.4	0.243896
metE	9952.7	32731.1	73993.3	47607	-1.5	0.243896
ftsY	5970.4	6660	8256.4	7943.5	-0.4	0.243987
znuC	273.7	336.9	447.8	395.1	-0.5	0.244164
gltF	349.8	424	644.2	442.3	-0.5	0.244164
ybbN	6842.3	10583.9	5651.9	7074.9	0.5	0.245272
yahO	2660.2	1813.2	1921.9	1270.3	0.5	0.245323
mipA	10296.2	9494.1	8437.1	6776.9	0.4	0.245654
paoD	576	417.9	283.8	413.1	0.5	0.245726
dppF	3323.9	2846.3	3574.8	4556	-0.4	0.245726
rho	14178.2	11351.9	17648.1	15628.5	-0.4	0.245726
nagB	1882.3	1575.4	1479	1095.8	0.4	0.246087
yjhH	141.6	156.8	112.9	83	0.6	0.247145
yaeH	2036.6	1718.1	1566.4	1275	0.4	0.247673
stfR	287.5	227.7	187.6	173.5	0.5	0.248137
pyrF	676.4	800.4	1058.7	905.3	-0.4	0.248762
waaL	676.4	570.7	1075.4	671.5	-0.5	0.248829
ybdG	604.5	698.2	984	768.6	-0.4	0.248904
mltB	1226	1244.6	907.4	990.2	0.4	0.250262
nanE	171.2	178.1	115.9	122.6	0.6	0.250262
ydcZ	1017.8	1178.8	1173.6	1856	-0.5	0.250467
ymdF	486.2	309.6	274	283.9	0.5	0.250915
thrS	39535.1	40420.1	59047.9	45128.6	-0.4	0.250915
yqjE	10419.9	12214	5958.3	10336	0.5	0.250915
rhsB	415.4	433.1	274	344.2	0.5	0.250915
secD	5950.3	5059.2	7195.7	6965.5	-0.4	0.25092
rfbB	2684.5	2428.4	4339.8	2670.8	-0.5	0.251294
yadH	1433.1	1840.5	1921.9	2451	-0.4	0.251393
hlyE	71.9	41.5	38.3	19.8	1	0.251505
hycI	331.9	371.3	212.1	288.6	0.5	0.251505
rmuC	1100.2	923.8	1321.9	1326.9	-0.4	0.251682
rdlC	113.1	97.1	160.1	152.8	-0.6	0.251881
yneF	178.6	229.7	258.3	323.5	-0.5	0.251881
cbpM	734.5	745.7	464.5	630	0.4	0.252208
yahG	83.5	94.1	49.1	59.4	0.7	0.253034
ybaE	150.1	118.4	93.3	82	0.6	0.25429
rsfS	461.9	329.9	593.2	500.8	-0.5	0.25429
uof	1252.4	1167.7	1901.3	1342.9	-0.4	0.25429
casD	386.8	363.3	264.2	285.7	0.4	0.25445
ulaE	185	225.6	120.8	159.4	0.6	0.25445
treC	164.9	126.5	81.5	108.5	0.6	0.254953
yfeO	451.3	445.2	269.1	378.2	0.5	0.255159
csiD	2582	2470.9	1534	2239.8	0.4	0.255159
ygiV	440.7	574.7	291.7	429.1	0.5	0.255159
hemL	5641.7	5719.9	3586.6	5022.8	0.4	0.258345
yafP	80.3	65.8	37.3	48.1	0.8	0.258917
eutH	138.5	178.1	76.6	127.3	0.6	0.258917
yeiH	324.5	394.6	424.3	567.7	-0.5	0.259402
ypdF	48.6	58.7	22.6	34.9	0.9	0.259402
yhjV	94.1	90.1	155.2	123.5	-0.6	0.259818
ybeY	4946.2	5094.6	4183.7	3668.5	0.4	0.260808
dusC	250.5	241.8	183.7	166.9	0.5	0.260808
aroK	2824	2741.1	4165	3124.4	-0.4	0.261077
livH	2165.6	4458.2	4088.4	5507.5	-0.5	0.261077
tsaC	888.8	872.2	1032.2	1282.6	-0.4	0.261487
ydhI	26.4	35.4	62.9	50	-0.9	0.262708
aldB	1757.6	1118.1	910.4	1171.3	0.5	0.262986
yiaJ	738.8	817.6	605	580.9	0.4	0.263978
ybjN	1255.6	1267.8	1813.9	1474	-0.4	0.263988
aroL	1090.7	1434.8	1904.3	1475.9	-0.4	0.264549
ygaU	13055.8	10582.9	9525.2	8832.8	0.4	0.264606
clpS	17780.1	18654.3	21259.2	25311	-0.4	0.264931
narU	925.8	696.1	556.8	648.8	0.4	0.264931
ydhV	105.7	111.3	56	81.1	0.7	0.264931
yhiJ	225.1	125.5	133.6	89.6	0.7	0.264931
ileT	2852.5	2700.6	1889.5	2384.1	0.4	0.264931
yijD	1083.3	1089.8	1327.8	1478.7	-0.4	0.264931
aroA	11960.8	11052.4	15704.5	13644.3	-0.4	0.26549
ydjY	207.2	144.7	127.7	108.5	0.6	0.26549
paaK	793.7	779.1	577.5	625.3	0.4	0.266976
ybgS	2136	1287.1	1378.8	1090.2	0.5	0.26719
ycaR	173.3	194.3	256.3	256.5	-0.5	0.26719
hyaC	98.3	152.8	74.6	85.8	0.6	0.26719
hokD	975.5	763.9	498.9	760.1	0.5	0.26719
eutC	1139.3	1343.7	801.4	1063.8	0.4	0.26719
rlmJ	1080.1	914.7	1266.9	1326	-0.4	0.26719
rfbA	2842	3030.5	4451.8	3254.5	-0.4	0.267378
folP	1231.3	1530.9	1942.6	1673	-0.4	0.267378
fklB	2722.5	2804.8	3364.6	3672.3	-0.3	0.267378
yjiJ	631	698.2	370.2	588.5	0.5	0.267882
menI	1501.8	1524.8	1996.6	1873.9	-0.4	0.268228
rnlA	3801.6	3743.8	5270.9	4397.5	-0.4	0.268228
nrdI	437.6	655.7	303.5	463	0.5	0.268228
rrlD	39018.3	38373.1	23742.9	34868	0.4	0.268228
hslR	1281	1612.9	1195.2	1000.6	0.4	0.268228
rrlA	39942	40227.9	24867.4	36026.1	0.4	0.268228
rsmH	8170.8	7609.1	5607.7	6716.5	0.4	0.268561
pepT	3355.6	3604.2	2739	2739.6	0.3	0.268629
bglH	43.3	56.7	19.6	33	0.9	0.269151
ybdK	4982.2	4769.8	3629.8	4041	0.3	0.269263
fepA	100.4	97.1	167	128.3	-0.6	0.269545
queE	800.1	633.4	854.4	1056.2	-0.4	0.269683
yidF	77.2	70.8	29.5	55.6	0.8	0.270315
glsA	851.9	924.8	979.1	1398.6	-0.4	0.270691
yeaQ	39656.6	32241.4	27666.3	28564.6	0.4	0.270691
atpE	8406.5	11000.8	14432.7	11132	-0.4	0.27095
glyA	17543.3	18064.4	24457.9	20795.6	-0.3	0.271751
lptC	2477.3	2517.5	3616	2844.3	-0.4	0.271751
rrlE	39001.3	39021.7	24282.1	35109.4	0.4	0.271751
yadI	126.8	172	254.4	183	-0.5	0.271798
hspQ	609.8	738.6	391.9	588.5	0.5	0.272184
fmt	4971.6	4251.8	6143.9	5633.9	-0.4	0.272383
yahJ	889.9	990.6	746.4	700.7	0.4	0.273054
rbsC	4456.9	4553.3	2900.1	3994.8	0.4	0.273407
rrlB	39275.1	38847.7	24301.7	35207.5	0.4	0.27446
rrlG	38710.7	38865.9	24146.5	34968	0.4	0.275174
slyA	1920.4	1999.4	2836.3	2237	-0.4	0.275591
rimI	1627.6	1366	1120.6	1193.9	0.4	0.275659
serC	21467.5	21729.3	29324.1	25355.3	-0.3	0.275833
murI	1131.9	1033.1	1454.5	1331.6	-0.4	0.275833
cirA	162.8	179.1	289.7	199.9	-0.5	0.276957
btuF	274.8	254	390.9	328.2	-0.4	0.278011
thiI	1078	771	1459.4	1051.5	-0.4	0.278619
ydhB	496.7	634.4	403.6	441.4	0.4	0.278619
katE	22306.7	15971.9	14938.5	14452.5	0.4	0.279296
yeaL	53.9	17.2	57.9	76.4	-0.9	0.279296
xanP	769.4	327.8	290.7	125.4	1.4	0.279296
soxR	424.9	306.6	259.3	270.7	0.5	0.279296
wecC	1591.7	1353.8	1840.4	1941.8	-0.4	0.279487
argA	717.6	713.3	558.8	541.3	0.4	0.280358
valY	428	321.8	256.3	289.5	0.5	0.280377
mazF	501	574.7	780.8	642.2	-0.4	0.280471
ykgM	45.4	36.4	69.7	67.9	-0.8	0.280665
bioA	326.6	450.3	544.1	507.4	-0.4	0.280665
creC	562.3	651.6	440	480	0.4	0.280665
tfaE	74	75.9	37.3	52.8	0.7	0.281598
yfeR	365.7	341	254.4	269.7	0.4	0.281598
mioC	2799.7	2610.6	3573.8	3281.9	-0.3	0.281967
rnd	1322.2	1063.4	1488.8	1601.3	-0.4	0.283431
yiaV	64.5	71.8	30.4	49	0.8	0.28427
yihY	1641.3	1633.1	1171.6	1379.7	0.4	0.284393
yfdT	44.4	56.7	27.5	28.3	0.9	0.285409
ileV	2907.5	2661.1	1974	2372.8	0.4	0.285442
sgcE	177.6	185.2	126.7	128.3	0.5	0.285989
hisB	9253.1	14182	14766.6	16263.2	-0.4	0.286932
dinQ	237.8	360.2	154.2	253.7	0.6	0.286932
yiaU	264.2	341	425.2	394.2	-0.4	0.286932
tktB	46876.2	34614.1	28789.8	33929.7	0.4	0.2872
rplA	7697.3	4345.9	11774.2	5827.2	-0.5	0.2872
argH	4289.9	4430.9	3443.2	3495	0.3	0.288593
yeaI	99.3	37.4	32.4	41.5	0.9	0.288858
ypaA	102.5	137.6	218	140.5	-0.6	0.28921
cysE	3223.5	3182.2	2486.6	2598.2	0.3	0.28921
yigE	51.8	79.9	27.5	47.2	0.8	0.28921
nfo	1577.9	1680.7	1182.4	1363.7	0.4	0.289459
yniD	72.9	130.5	167	143.3	-0.6	0.291061
dapF	3079.8	3666.9	3995.1	4630.5	-0.4	0.291495
borD	46.5	60.7	139.5	50	-0.8	0.291815
potE	149	197.3	87.4	143.3	0.6	0.291815
fbaA	26549.1	23033.6	32754.5	29810.4	-0.3	0.291815
ftsK	11774.8	11916.5	14715.6	14870.3	-0.3	0.292829
skp	6811.7	5883.9	8915.4	7307.8	-0.4	0.292839
recN	1820	1716.1	1482	1290.1	0.4	0.293543
uxaC	588.7	626.3	439	490.4	0.4	0.293543
yedK	521	511	322.1	445.1	0.4	0.294442
alsB	64.5	97.1	57.9	39.6	0.7	0.294812
fabH	4591.1	4892.3	5709.8	6206.3	-0.3	0.295276
ydeP	405.8	510	357.5	327.2	0.4	0.295276
dppD	1717.4	1635.1	1934.7	2353.9	-0.4	0.295276
xylB	963.9	1356.9	624.6	1046.8	0.5	0.295545
cynR	241	256	162	197.1	0.5	0.295859
dacA	1942.6	1575.4	2669.3	1952.1	-0.4	0.295859
ybjX	473.5	531.2	744.4	583.8	-0.4	0.295859
ymfI	672.2	712.3	1162.8	717.7	-0.4	0.295859
pgi	20046	17160.9	15383.4	14104.5	0.3	0.295859
rimL	390	344	531.3	444.2	-0.4	0.296251
glnW	210.3	297.5	137.5	213.1	0.5	0.296287
insA	101.5	118.4	152.2	165	-0.5	0.296287
melA	258.9	284.3	192.5	205.6	0.4	0.296317
narL	2917	3325.9	2479.8	2463.3	0.3	0.297469
chiX	40.2	84	22.6	44.3	0.9	0.297509
yfiE	354.1	414.9	576.5	451.7	-0.4	0.297615
lon	20362	31748.6	19521.9	20018.5	0.4	0.297655
znuA	711.3	682	1103.9	752.6	-0.4	0.297655
valU	2905.4	2258.4	1801.1	2180.4	0.4	0.297655
rrlH	39584.7	39475	24739.7	36069.5	0.4	0.29851
araF	768.4	784.2	710	427.2	0.4	0.29851
rrlC	38869.2	38601.8	24428.4	35267.9	0.4	0.29851
aceA	180577	155357	113695	148198	0.4	0.29851
pqiB	2152.9	1861.8	2777.3	2351.1	-0.4	0.298608
birA	2097.9	2183.6	2585.8	2806.6	-0.3	0.298847
dkgB	1114	996.7	820	829	0.4	0.299171
fecR	158.5	104.2	176.8	203.7	-0.5	0.300686
pdxA	1789.3	1676.6	2018.2	2389.7	-0.3	0.300884
glsB	504.1	498.8	646.2	650.7	-0.4	0.300884
mreB	5187.2	4880.1	6395.3	6186.5	-0.3	0.300884
yjhI	59.2	36.4	24.6	27.3	0.9	0.30199
yaeI	471.4	400.7	579.4	561.1	-0.4	0.302765
mhpE	342.4	380.5	194.5	321.6	0.5	0.302765
galK	4757.1	3844	3338.1	3438.4	0.3	0.302765
ndk	654.2	445.2	1070.5	521.5	-0.5	0.302765
gpr	450.2	372.4	302.5	315	0.4	0.302765
rbfA	1451.1	1269.9	1866	1608.9	-0.4	0.302765
yrbG	1082.3	1208.1	1370	1553.2	-0.4	0.302765
bioH	606.7	834.8	866.2	1041.1	-0.4	0.302765
rffH	1146.7	1072.6	1302.2	1533.4	-0.4	0.302765
glnS	6952.2	7383.4	9289.5	8615.9	-0.3	0.303074
caiB	347.7	365.3	278.9	256.5	0.4	0.304647
yhfG	459.7	452.3	316.2	374.4	0.4	0.304647
pyrH	2370.6	2822	4093.3	2749	-0.4	0.304963
adk	9581.8	8727.1	14022.2	9731.5	-0.4	0.306154
rnpA	303.3	254	404.6	343.3	-0.4	0.308025
sgcA	170.2	197.3	136.5	124.5	0.5	0.309198
tsr	334	311.6	239.6	243.3	0.4	0.309198
rlmA	527.4	456.3	686.5	596	-0.4	0.310107
insG	674.3	820.6	608.9	540.4	0.4	0.31108
yedW	947	840.8	1240.4	1053.4	-0.4	0.311216
modA	18407.8	16639.8	20612	23211.7	-0.3	0.312697
ypfG	148	206.4	236.7	256.5	-0.5	0.312697
smg	7695.2	7669.8	10150.8	9012.9	-0.3	0.313992
atpF	18952.1	18760.6	26493.7	21080.4	-0.3	0.313992
rsxE	507.3	350.1	727.7	461.2	-0.5	0.314737
ybjT	2585.2	2632.8	1929.8	2218.1	0.3	0.31503
rhsA	391	438.1	294.6	332.9	0.4	0.31503
nsrR	3402.1	4526	3012.1	3186.6	0.4	0.31503
lpxD	9978.1	8543	11905.8	11276.3	-0.3	0.315221
insL1	1200.6	1327.5	986	1010	0.3	0.315635
ybgF	3713.9	2968.7	4895.7	3732.7	-0.4	0.315655
ltaE	3516.3	3316.8	2434.6	2971.6	0.3	0.315941
ycbC	363.6	379.4	290.7	271.6	0.4	0.315941
cybB	3421.2	3689.2	4569.6	4302.3	-0.3	0.315941
ynfA	155.4	182.1	193.5	281	-0.5	0.315941
eutR	448.1	564.6	280.9	454.6	0.5	0.315941
purL	10423	5832.3	7571.9	3731.7	0.5	0.315941
xanQ	170.2	191.2	112	143.3	0.5	0.315941
bcsF	385.8	384.5	275	308.4	0.4	0.315941
pepA	13359.1	14796.2	10536.8	11980.7	0.3	0.315941
mhpC	290.6	289.4	142.4	263.1	0.5	0.316009
dppC	1454.3	1203.1	1559.6	1840.9	-0.4	0.316009
rclA	913.2	757.9	715	565.8	0.4	0.317645
ybeZ	7057.9	8844.5	6346.2	6266.7	0.3	0.318153
ychA	1147.8	1054.3	1796.2	1130.7	-0.4	0.318153
alaU	86.7	96.1	57	62.2	0.6	0.318974
dhaM	3049.1	2723.9	3722.1	3498.8	-0.3	0.319204
lepB	2521.7	2191.7	3027.8	2886.7	-0.3	0.319483
wecB	2188.8	2009.5	2587.8	2660.4	-0.3	0.319831
yaiE	1306.3	1270.9	899.6	1117.5	0.4	0.320001
yccF	420.6	364.3	485.2	539.4	-0.4	0.320135
lolE	4711.6	4648.4	5844.4	5757.4	-0.3	0.320135
yijO	310.7	361.2	441.9	439.5	-0.4	0.320135
mdtL	83.5	83	97.2	152.8	-0.6	0.320379
mgrR	51.8	127.5	35.4	67.9	0.8	0.320763
yobH	229.3	150.8	350.6	201.8	-0.5	0.320763
yhbW	6140.5	5240.3	4003	4972.8	0.3	0.32301
ygfF	265.3	276.2	362.4	351.8	-0.4	0.323056
yrfG	2282.9	3176.2	2113.4	2133.2	0.4	0.323062
yaaU	42.3	67.8	23.6	38.7	0.8	0.323573
yhfS	193.4	204.4	120.8	163.2	0.5	0.323573
pka	6194.4	5374.9	4957.6	4248.5	0.3	0.323595
yedI	2196.2	2669.2	2737.1	3489.3	-0.4	0.324161
yfcO	989.2	968.3	1395.5	1107.2	-0.4	0.32432
ygdH	4436.8	4224.4	5219.8	5524.5	-0.3	0.32432
ycfL	4524.5	4905.4	3319.4	4152.3	0.3	0.324338
yqeB	290.6	362.2	202.3	276.3	0.4	0.324338
basS	3670.6	4444	5235.5	4950.2	-0.3	0.324338
yafD	4230.7	3765.1	4682.6	5321.7	-0.3	0.324356
lsrB	200.8	213.5	151.2	150.9	0.5	0.325768
yhbE	1587.4	1260.8	1825.7	1790.9	-0.3	0.325768
surA	9447.5	7648.5	11681.9	9913.5	-0.3	0.326768
sgbU	125.8	167	94.3	108.5	0.5	0.326768
frmA	1117.1	1173.7	926.1	892.1	0.3	0.32683
tusE	430.2	411.8	585.3	505.5	-0.4	0.327255
yigM	458.7	615.2	606.9	819.5	-0.4	0.32897
yfcE	1582.2	1891.1	1352.3	1400.5	0.3	0.328984
folA	1296.8	1056.4	891.7	954.4	0.3	0.329137
thrW	123.7	128.5	81.5	92.4	0.5	0.329137
paoB	425.9	406.8	215.1	384.8	0.5	0.329336
puuE	1489.2	1578.5	1919	1908.8	-0.3	0.329336
bamB	7028.3	6752	7843.9	9346.7	-0.3	0.329336
yhhM	453.4	572.7	392.8	392.3	0.4	0.329336
thiQ	366.7	316.7	242.6	272.5	0.4	0.331556
ftsL	1820	1463.1	1398.5	1171.3	0.4	0.331556
pabC	722.9	999.7	1032.2	1208.1	-0.4	0.331556
pliG	276.9	214.5	196.4	161.3	0.5	0.331556
pflD	292.8	282.3	210.2	221.6	0.4	0.331556
ybhB	510.5	428	339.8	378.2	0.4	0.331894
cydB	7677.2	7943	5803.1	6767.5	0.3	0.335275
melR	173.3	136.6	107	111.3	0.5	0.335275
tesA	1220.7	1458.1	1753	1624	-0.3	0.336611
yobB	293.8	273.2	342.7	403.6	-0.4	0.336611
rrrD	33.8	36.4	64.8	51.9	-0.7	0.337288
lldD	1636.1	1720.1	1119.6	1506.1	0.4	0.337894
mrp	4695.8	5541.9	6186.2	6555.3	-0.3	0.338913
yfbR	490.4	638.5	825	651.7	-0.4	0.338913
galM	3915.8	3621.4	2884.4	3186.6	0.3	0.33898
mdtI	84.6	66.8	126.7	98.1	-0.6	0.33898
yoeB	228.3	336.9	499.9	294.2	-0.5	0.33898
yfcL	332.9	229.7	404.6	352.7	-0.4	0.33898
eutM	47.6	42.5	28.5	22.6	0.8	0.33898
trmN	375.2	369.3	501.8	459.3	-0.4	0.33898
ygiC	7405.6	6491	8608	8586.6	-0.3	0.33898
secG	3186.5	2515.4	4013.8	3240.4	-0.3	0.33898
dut	2660.2	2512.4	1935.7	2213.4	0.3	0.33898
rpoZ	4746.5	4330.7	6040.8	5245.3	-0.3	0.33898
ilvE	3909.4	4779.9	5286.6	5572.6	-0.3	0.33898
yjjZ	76.1	91.1	138.5	106.6	-0.6	0.33898
gcvR	2909.6	3298.6	4156.2	3596.9	-0.3	0.339409
ybjL	1089.7	922.8	1252.2	1284.5	-0.3	0.339474
garD	295.9	301.5	213.1	237.7	0.4	0.339474
modB	2938.2	2638.9	2704.7	4697.4	-0.4	0.340028
lolC	2095.8	2033.8	2368.8	2786.8	-0.3	0.340028
yihA	4245.5	4850.8	5111.8	6307.2	-0.3	0.340028
miaB	3483.5	3384.6	2789.1	2776.4	0.3	0.340883
pnuC	1469.1	2357.6	2881.4	2190.7	-0.4	0.340883
purB	3192.9	2096.5	2482.7	1376.9	0.5	0.340883
pspD	269.5	345	203.3	252.7	0.4	0.340883
ygiQ	2183.5	1425.7	2589.8	2128.5	-0.4	0.340883
mhpD	233.6	180.1	106.1	182	0.5	0.342399
sohB	7435.2	9188.5	10106.6	10615.2	-0.3	0.342399
ydhF	2312.5	2271.6	1822.8	1879.5	0.3	0.342399
ulaC	78.2	82	33.4	66	0.7	0.342399
rhtA	364.6	475.6	495	607.3	-0.4	0.342792
ilvA	1948.9	2118.8	2161.6	3042.3	-0.4	0.342961
ycfP	7276.7	7354.1	5818.9	6093.2	0.3	0.344826
mepH	1030.5	1069.5	889.8	778	0.3	0.344826
mocA	146.9	107.3	178.7	176.4	-0.5	0.344826
rpsF	7493.3	4814.4	10340.4	6254.4	-0.4	0.344826
yjjN	224.1	202.4	155.2	159.4	0.4	0.344826
sstT	3752	3750.9	4210.2	5135	-0.3	0.345367
ybbA	608.8	623.3	720.9	844	-0.3	0.345592
wzxE	1309.5	1605.8	1608.7	2123.8	-0.4	0.345592
yceD	8787	10539.4	13972.1	10516.1	-0.3	0.345772
mngB	439.7	414.9	337.8	323.5	0.4	0.345811
ispG	5836.1	5072.4	6808.8	6668.4	-0.3	0.34612
ubiG	4757.1	5927.4	6925.7	6414.7	-0.3	0.346302
accA	2906.4	2743.1	3627.8	3348.8	-0.3	0.347249
ynfM	806.4	817.6	1116.6	934.6	-0.3	0.347581
glgX	17346.7	21052.4	13665.7	16918.6	0.3	0.347581
yagN	583.4	742.7	978.2	744.1	-0.4	0.347973
ydiS	93	101.2	55	74.5	0.6	0.347994
dinJ	1551.5	1466.2	2259.8	1599.4	-0.4	0.350325
yejG	2400.2	2317.1	2610.4	3299.8	-0.3	0.350325
yceG	932.2	888.4	1230.6	1057.2	-0.3	0.350845
ydcF	848.7	988.6	746.4	709.2	0.3	0.351089
yieP	1266.2	1174.7	1664.6	1396.7	-0.3	0.351089
ddpC	99.3	106.2	141.4	147.1	-0.5	0.351487
ygaP	256.8	299.5	371.2	355.5	-0.4	0.351487
flgM	91.9	95.1	164	107.5	-0.5	0.351805
smpB	2075.7	2267.5	3062.1	2393.5	-0.3	0.355258
ytfQ	1313.7	1149.5	1014.5	953.4	0.3	0.355489
yciF	295.9	186.2	213.1	121.7	0.5	0.355543
dicA	1106.6	961.3	1561.5	1100.6	-0.4	0.355543
hisG	7174.2	8967	10581	9525.9	-0.3	0.355543
ratA	1117.1	1267.8	1526.2	1446.7	-0.3	0.355543
glmM	7562	9782.5	10610.5	11035.8	-0.3	0.355543
ompR	2083.1	2162.3	1496.7	1889	0.3	0.355543
ykfA	418.5	549.4	336.9	402.7	0.4	0.355715
yajQ	2401.3	2321.2	2061.4	1737.1	0.3	0.355727
cpxA	3435.9	3149.9	2600.6	2744.3	0.3	0.355727
yjeM	169.1	159.9	103.1	133	0.5	0.355924
ygbM	98.3	108.3	60.9	79.2	0.6	0.356323
yjcF	68.7	41.5	29.5	35.8	0.8	0.356666
topB	2144.4	2092.5	2590.7	2618.9	-0.3	0.358221
arpA	82.4	54.6	103.1	100.9	-0.6	0.358988
yjcD	1832.6	998.7	1316	700.7	0.5	0.358988
epmB	2757.4	2475	3308.6	3139.5	-0.3	0.360335
lipA	1420.5	1270.9	1692.1	1644.7	-0.3	0.360534
infA	1533.5	868.2	2273.5	1113.8	-0.5	0.360534
lsrA	86.7	71.8	51.1	52.8	0.6	0.360632
yoaF	202.9	205.4	256.3	282.9	-0.4	0.360632
yegE	3954.9	3259.1	2500.4	3219.6	0.3	0.360632
clcB	162.8	122.4	86.4	113.2	0.5	0.360705
yadD	219.8	380.5	363.4	457.4	-0.5	0.361865
ymgA	157.5	108.3	95.3	89.6	0.5	0.361865
yahK	7740.7	6727.7	5582.2	6158.2	0.3	0.361883
rsuA	2115.9	2281.7	2795	2618.9	-0.3	0.362516
asr	205	156.8	131.6	131.1	0.5	0.362623
pgpB	1155.2	1380.2	1517.3	1648.5	-0.3	0.363039
pinR	46.5	48.6	89.4	59.4	-0.6	0.363508
alsA	58.1	33.4	32.4	18.9	0.8	0.363508
ygcR	119.4	135.6	83.5	96.2	0.5	0.364078
tdcC	175.4	198.3	138.5	136.7	0.4	0.364791
yphG	156.4	186.2	94.3	148.1	0.5	0.364839
yhaV	390	302.5	305.4	209.4	0.4	0.364839
der	15896.7	13658.9	18092	18130.5	-0.3	0.367404
mprA	881.4	636.4	718.9	398	0.4	0.368492
dksA	28442	25594.6	22550.7	21732	0.3	0.369123
pfkB	8267	6577	5731.5	6234.6	0.3	0.369123
cpdB	1994.4	2623.7	1811	1873.9	0.3	0.370255
yfiB	1393	1194	1821.8	1435.3	-0.3	0.370313
livJ	49791.1	61533.2	65468.8	72011.7	-0.3	0.370313
thrA	38947.4	49001.5	55625.3	53006	-0.3	0.371108
ydcS	1639.2	1112	1037.1	1109	0.4	0.372298
yicO	107.8	128.5	60.9	100	0.6	0.372603
trpD	1159.4	1780.8	1898.4	1876.7	-0.4	0.372837
rrsG	13577.9	13697.3	8243.6	13057.7	0.4	0.372837
serA	34712.5	33950.4	45935.1	38289.5	-0.3	0.373397
hcaR	1950	2017.6	1634.2	1598.5	0.3	0.374237
hdeD	1352.8	1420.6	1845.3	1589.1	-0.3	0.374252
hisL	253.7	312.7	170.9	249	0.4	0.375765
alkA	576	716.4	751.3	890.3	-0.3	0.375801
lldR	293.8	303.6	324.1	461.2	-0.4	0.375801
yejM	1679.4	1379.1	1999.5	1806	-0.3	0.376056
ybeD	810.6	888.4	698.3	663	0.3	0.376951
yedA	29.6	50.6	55	74.5	-0.7	0.377428
rcnB	782.1	808.5	674.7	596	0.3	0.377428
yqaA	3247.8	3409.9	4179.8	3944.9	-0.3	0.377428
metL	3390.5	3512.1	2359	3164	0.3	0.377615
lpxB	3163.3	2962.7	3628.8	3852.4	-0.3	0.378912
ilvB	12871.9	12809.9	9830.7	11223.4	0.3	0.378912
thiG	13489.1	11073.6	7261.5	11759.1	0.4	0.378912
sgrR	964.9	1186.9	798.4	913.8	0.3	0.379054
sapB	376.3	352.1	256.3	306.5	0.4	0.379054
cysI	4275.1	420.9	14879.6	4510.7	-2	0.379054
yaaY	78.2	136.6	155.2	151.8	-0.5	0.379141
fsr	486.2	613.2	661.9	733.7	-0.3	0.379631
gfcD	139.5	105.2	71.7	98.1	0.5	0.379631
tdcA	50.7	43.5	35.4	19.8	0.8	0.379631
tatD	318.1	251.9	375.2	364	-0.4	0.379631
waaU	311.8	237.8	479.3	272.5	-0.5	0.381294
glpB	63.4	70.8	53	32.1	0.7	0.381303
rrsA	14333.5	14399.5	8823.1	13766	0.3	0.383053
ybiO	1023.1	1004.8	769	864.8	0.3	0.383662
glnE	10279.3	12303	7732	10324.7	0.3	0.383988
fadL	920.6	902.6	1193.2	1063.8	-0.3	0.385116
yfdE	89.8	66.8	57	46.2	0.6	0.385897
rlmG	326.6	256	356.5	398.9	-0.4	0.385897
rpsN	12380.4	10280.3	16629.7	11880.8	-0.3	0.385897
yjbM	65.5	80.9	109	101.9	-0.5	0.385897
insL1	1180.5	1332.6	1018.4	1016.6	0.3	0.387061
ybiB	3636.8	4258.8	2584.8	3672.3	0.3	0.387061
ompC	25960.4	23075.1	30672.5	28920.1	-0.3	0.387097
uhpA	949.1	989.6	732.6	829	0.3	0.388371
rrsB	14168.7	14630.2	8713.1	13886.7	0.3	0.388371
crfC	1521.9	1715.1	1970.1	1999.3	-0.3	0.389697
maeB	10280.4	13395.8	13856.2	15431.4	-0.3	0.391525
glnB	925.8	1034.1	1279.7	1145.8	-0.3	0.391525
metK	625.7	963.3	743.4	437.6	0.4	0.391525
glgB	19112.8	23776.3	16174	18636	0.3	0.391525
fsaB	148	127.5	110	87.7	0.5	0.391525
waaB	422.8	478.6	680.6	481.9	-0.4	0.391846
ccmB	86.7	71.8	60.9	44.3	0.6	0.393653
coaD	361.5	401.7	286.8	310.3	0.4	0.395009
ytjB	462.9	512	627.6	594.1	-0.3	0.395373
pheP	459.7	365.3	328	315	0.4	0.395703
kdpB	553.8	292.4	1529.1	473.4	-1.2	0.395703
artI	3178.1	3142.8	2669.3	2535	0.3	0.395703
ssuA	34.9	23.3	48.1	48.1	-0.7	0.395703
yciI	2815.6	3713.5	3644.5	4524.8	-0.3	0.395703
ydcT	781	540.3	445.9	572.4	0.4	0.395703
alaS	22493.8	24512.9	29604	27315.9	-0.3	0.395703
yhdN	739.8	829.7	1097	870.5	-0.3	0.395703
yphD	105.7	135.6	88.4	83	0.5	0.398127
lptF	2471	2436.5	2894.2	3065	-0.3	0.398281
nohD	60.2	76.9	34.4	53.8	0.6	0.398465
yecM	792.7	843.9	1116.6	919.5	-0.3	0.398484
maa	1324.3	932.9	1539.9	1317.5	-0.3	0.398658
ybjM	71.9	123.4	129.6	149	-0.5	0.398658
yfjQ	56	50.6	20.6	43.4	0.7	0.398658
yjbD	986.1	1256.7	1320.9	1473.1	-0.3	0.398855
rrsH	14292.3	14756.7	9082.3	13948.9	0.3	0.399344
ybgL	4313.2	4098	3009.1	3825.1	0.3	0.39966
yecN	1443.7	1444.9	1041	1292.9	0.3	0.39966
yadM	65.5	45.5	37.3	32.1	0.7	0.401063
glnK	20.1	250.9	551	532.8	-2	0.401063
ynfE	334	305.6	188.6	293.3	0.4	0.401063
ynjD	87.7	89	134.5	112.2	-0.5	0.401063
yeaE	1492.3	1253.7	1682.3	1692.8	-0.3	0.401063
fadI	1263	939	834.8	917.6	0.3	0.401063
rlmE	7142.5	8718	10536.8	8951.6	-0.3	0.401063
mutM	325.5	1087.7	270.1	362.1	1.2	0.401063
ubiE	4974.8	5764.5	6127.2	6985.3	-0.3	0.401063
rrsE	14158.1	14461.3	8598.2	13923.4	0.3	0.401369
ybhP	2980.4	2782.6	2020.2	2638.7	0.3	0.401586
yeaP	2003.9	1474.3	2448.3	1932.3	-0.3	0.401586
eptC	7531.4	6869.4	6625.2	5046.4	0.3	0.401855
ybaP	1207	1090.8	1326.8	1497.6	-0.3	0.40264
nadK	1430	1368	1899.4	1548.5	-0.3	0.40264
sgbH	71.9	57.7	27.5	53.8	0.7	0.403335
flgE	211.4	233.7	304.4	271.6	-0.4	0.403377
arfB	589.7	529.2	824	597.9	-0.3	0.40366
ade	252.6	308.6	213.1	218.8	0.4	0.404093
secF	1643.5	1526.9	1807	2071	-0.3	0.404201
rrsD	13673	14426.9	8546.1	13638.6	0.3	0.404201
yjeI	6952.2	6784.4	5306.2	6034.7	0.3	0.404201
fdnG	98.3	99.2	65.8	72.6	0.5	0.404974
rrsC	14232.1	14731.4	8813.2	14068.7	0.3	0.404974
yliE	267.4	131.5	397.7	184.8	-0.5	0.405315
rna	1160.5	1347.8	1554.6	1519.3	-0.3	0.406223
mntR	1890.8	2292.8	2527.9	2592.5	-0.3	0.406223
slp	344.5	301.5	516.6	331	-0.4	0.406509
pheL	86.7	94.1	70.7	53.8	0.5	0.406749
gcvP	3306	2673.3	3763.4	3555.4	-0.3	0.406749
yhbV	40.2	62.7	30.4	33	0.7	0.406749
ybjQ	2700.4	2896.9	2264.7	2354.8	0.3	0.406777
yadL	74	67.8	41.2	52.8	0.6	0.407629
ygiM	2070.4	1559.3	2654.6	1930.5	-0.3	0.408543
lolD	1018.8	866.1	1101.9	1224.1	-0.3	0.408545
lysP	2978.3	2601.4	3246.8	3538.4	-0.3	0.40914
csdA	1408.8	1437.8	1664.6	1798.4	-0.3	0.40914
yhdZ	340.3	451.3	276	336.7	0.4	0.40914
tdcE	249.4	214.5	165	188.6	0.4	0.410476
mutT	306.5	250.9	336.9	377.2	-0.4	0.41123
ylaC	290.6	290.4	437	314	-0.4	0.411391
hyaD	136.3	158.9	106.1	111.3	0.4	0.411391
ytjA	1828.4	1560.3	1317	1448.6	0.3	0.412062
yijE	329.7	313.7	377.1	437.6	-0.3	0.4121
ridA	494.6	1253.7	2402.2	1243.9	-1.1	0.412816
ytfT	375.2	265.1	175.8	297.1	0.4	0.413394
yicH	5341.5	6329.1	4410.5	5154.8	0.3	0.415544
insB1	58.1	80.9	103.1	96.2	-0.5	0.416732
ssnA	61.3	51.6	30.4	41.5	0.6	0.417232
pspE	411.1	404.7	364.4	274.4	0.4	0.417439
ccmF	396.3	357.2	222.9	351.8	0.4	0.417439
kptA	125.8	172	207.2	190.5	-0.4	0.417846
yrdB	1561	1223.3	1634.2	1799.4	-0.3	0.417848
chaC	1418.3	1304.3	1531.1	1798.4	-0.3	0.41801
yciY	1367.6	990.6	1580.2	1366.5	-0.3	0.419634
rplU	12382.5	11984.3	18102.8	12219.3	-0.3	0.419634
malQ	10781.3	9733.9	10544.7	14847.6	-0.3	0.419634
yafT	59.2	43.5	75.6	76.4	-0.6	0.419856
yegD	318.1	275.2	254.4	204.6	0.4	0.419856
fbp	5804.4	6795.5	7457	7769.9	-0.3	0.42005
ygbJ	29.6	41.5	61.9	50	-0.7	0.420125
hisP	1230.2	1459.1	1444.6	1894.6	-0.3	0.421393
htpX	5909.1	7196.2	7730	8166	-0.3	0.421754
ppsR	1509.2	1714.1	1255.1	1388.2	0.3	0.423011
ygjK	115.2	117.4	57	104.7	0.5	0.423011
atpH	14082	13765.1	18890.4	14944.8	-0.3	0.424045
ydcY	4202.2	4425.8	3861.6	3263	0.3	0.424505
caiD	53.9	71.8	23.6	54.7	0.7	0.424591
gadC	2856.8	2266.5	3487.4	2828.3	-0.3	0.424591
yqjF	283.2	266.1	347.7	347	-0.3	0.424591
greB	1268.3	1282	998.8	1096.8	0.3	0.424591
rhaT	67.6	134.6	141.4	146.2	-0.5	0.424836
yhcM	1622.3	1745.4	2189.1	1902.2	-0.3	0.425721
ybiR	600.3	668.8	699.2	878.9	-0.3	0.427936
yfeH	536.9	638.5	678.6	780.9	-0.3	0.428253
yegU	181.8	210.5	237.7	269.7	-0.4	0.429334
oxyR	7348.6	8993.3	8649.2	11489.4	-0.3	0.43083
kdpA	398.4	158.9	1039	327.2	-1.3	0.430878
clsB	3086.1	2801.8	2060.4	2732.1	0.3	0.430878
yciQ	849.7	1019.9	1182.4	1109	-0.3	0.430878
essQ	60.2	68.8	107	78.3	-0.5	0.430878
yeaH	10577.4	8790.9	7279.2	8649.8	0.3	0.430878
ptsH	13715.3	11724.2	17773.8	13427.4	-0.3	0.430878
gss	5576.2	5609.7	4436.1	4887	0.3	0.430878
gltS	971.3	1052.3	644.2	961	0.3	0.430878
hemX	4394.5	4149.6	5000.8	5242.5	-0.3	0.430878
treR	321.3	338	257.3	264.1	0.3	0.431268
pcm	3350.3	3484.8	2652.6	3017.8	0.3	0.431555
phoQ	3580.7	3513.1	2956.1	2962.2	0.3	0.431756
pgpA	2041.9	1980.2	2214.6	2666.1	-0.3	0.432772
uvrB	10953.6	11112.1	8520.6	9856	0.3	0.434149
yjgA	3691.7	3844	3168.2	3121.6	0.3	0.434149
gadB	3212.9	2913.1	4075.7	3357.3	-0.3	0.434461
rpmI	34373.2	26269.5	46309.3	30073.5	-0.3	0.434529
fadK	102.5	76.9	51.1	72.6	0.5	0.435177
yahN	148	171	102.1	134.9	0.4	0.435458
dmsC	263.2	299.5	142.4	273.5	0.4	0.435458
ymdB	741.9	991.6	1023.3	1126	-0.3	0.435458
gudX	163.8	168	114.9	134.9	0.4	0.435458
ppiB	7846.3	6747	9789.4	7939.7	-0.3	0.435856
metN	179.7	220.6	158.1	147.1	0.4	0.436438
dcuC	37	24.3	57.9	40.6	-0.7	0.43656
tauB	70.8	55.7	36.3	47.2	0.6	0.436618
purR	1598	1434.8	1436.8	997.8	0.3	0.436757
yfcZ	51.8	70.8	27.5	50.9	0.6	0.436757
yaiA	419.6	419.9	598.1	455.5	-0.3	0.437289
slyD	13609.6	13133.7	15113.3	16863.9	-0.3	0.437289
ldcA	1057.9	1167.7	1317	1379.7	-0.3	0.437375
hisH	2992.1	4137.4	3694.6	5256.7	-0.3	0.437375
rbsB	5886.9	4741.5	7859.6	5379.3	-0.3	0.438058
ycaQ	310.7	205.4	334.9	332.9	-0.4	0.43919
ynjE	295.9	223.6	359.4	306.5	-0.4	0.43919
yjdC	5598.3	4903.4	4043.2	4662.5	0.3	0.43919
dcuA	2008.1	2970.8	1810	2175.7	0.3	0.43919
rclC	56	45.5	73.7	74.5	-0.5	0.439792
nrfA	160.6	130.5	197.4	184.8	-0.4	0.440479
atoS	143.7	115.4	93.3	97.1	0.4	0.440643
ygdQ	371	401.7	472.4	485.7	-0.3	0.440643
yahI	62.4	59.7	33.4	47.2	0.6	0.442091
xapR	435.4	452.3	541.1	552.6	-0.3	0.442091
livF	3388.4	5078.4	4412.5	6289.3	-0.3	0.443196
macA	2070.4	2296.9	2677.2	2568	-0.3	0.443226
sdhE	201.9	240.8	303.5	263.1	-0.4	0.443226
dgoK	190.2	223.6	119.8	189.6	0.4	0.443226
flgH	34.9	28.3	46.2	52.8	-0.6	0.443366
ydjM	29.6	47.6	60.9	57.5	-0.6	0.443366
wecA	3065	2989	3460.9	3784.5	-0.3	0.443366
tabA	980.8	925.8	750.3	817.6	0.3	0.443366
ecpC	183.9	222.6	139.5	170.7	0.4	0.443609
smtA	2184.6	2463.8	2854.9	2729.2	-0.3	0.443609
ygeY	82.4	104.2	71.7	60.4	0.5	0.443609
galS	72.9	68.8	101.2	96.2	-0.5	0.443887
rdgB	854	920.8	1093.1	1057.2	-0.3	0.443887
rnb	2970.9	2252.4	3919.5	2632.1	-0.3	0.444549
ispD	937.5	851	692.4	773.3	0.3	0.444549
yjiM	253.7	274.2	327	336.7	-0.3	0.444846
gstA	9842.8	10827.7	8818.1	8524.4	0.3	0.446202
mmuP	173.3	197.3	141.4	142.4	0.4	0.446729
rsmA	1268.3	1133.3	1496.7	1404.2	-0.3	0.446793
srlM	68.7	65.8	53	37.7	0.6	0.447348
alaE	86.7	79.9	49.1	67	0.5	0.447586
dnaN	4961	5092.6	4069.8	4363.6	0.3	0.447586
glgP	43130.6	42412.4	33047.2	38591.3	0.3	0.449047
tehA	588.7	642.5	788.6	715.8	-0.3	0.449394
kdgT	68.7	77.9	105.1	98.1	-0.5	0.450096
potC	1207	1792	1097	1305.2	0.3	0.450893
dld	8171.9	8644.2	10427.8	9591	-0.3	0.450893
caiF	175.4	234.7	314.3	222.6	-0.4	0.45112
yegQ	1480.7	1164.6	1144.1	1018.5	0.3	0.451712
tsaD	1719.6	1542	1169.7	1502.3	0.3	0.45305
yhbY	1135.1	1087.7	1483.9	1215.6	-0.3	0.453105
ycjQ	105.7	94.1	69.7	74.5	0.5	0.453505
yefM	885.7	894.5	1232.5	948.7	-0.3	0.453834
nrdH	177.6	386.5	160.1	247.1	0.5	0.45554
gltP	1947.8	2335.3	2172.4	3123.4	-0.3	0.456174
nuoM	12551.6	11320.5	12776	15963.3	-0.3	0.456428
fis	209.3	100.2	270.1	163.2	-0.5	0.456428
yiaG	5363.7	3124.6	3860.6	2788.6	0.4	0.456428
rtcB	578.1	738.6	522.5	544.1	0.3	0.456479
yicL	434.4	384.5	547	466.8	-0.3	0.458628
loiP	3415.9	3320.9	2604.5	3023.5	0.3	0.458658
nuoA	10273	8958.9	11618.1	11285.7	-0.3	0.458664
pck	2485.8	2562	3029.7	2978.2	-0.3	0.459617
yidQ	926.9	789.2	777.8	616.8	0.3	0.459617
tdk	211.4	171	293.6	204.6	-0.4	0.461334
rof	378.4	443.2	261.2	383.8	0.3	0.461687
yohJ	563.3	658.7	723.8	767.7	-0.3	0.461687
hyi	40.2	46.5	26.5	28.3	0.7	0.462043
rbsD	1173.1	1284	1428.9	1522.1	-0.3	0.462504
nikD	48.6	42.5	22.6	34.9	0.7	0.463848
speG	1410.9	1482.4	1929.8	1565.5	-0.3	0.465351
hyuA	81.4	88	73.7	44.3	0.5	0.465397
yacH	117.3	102.2	90.4	69.8	0.5	0.466497
yagI	637.3	704.2	477.3	611.1	0.3	0.466665
bolA	9038.5	8662.4	7459.9	7503	0.2	0.46685
elfA	27.5	28.3	65.8	26.4	-0.7	0.46685
hycG	157.5	168	120.8	128.3	0.4	0.468323
hupB	10547.8	9999	11826.3	12484.3	-0.2	0.468543
ybfF	696.5	837.8	940.8	921.4	-0.3	0.470439
lpxA	3695.9	2973.8	3827.2	4188.2	-0.3	0.470923
yfjD	1266.2	1075.6	1486.9	1338.2	-0.3	0.470931
mug	2003.9	1980.2	1411.3	1872	0.3	0.470931
uxaB	53.9	70.8	92.3	83	-0.5	0.471266
yeaG	42000.8	37576.8	29820.1	36676.8	0.3	0.471266
yhhJ	1282	2145.1	984	1659.8	0.4	0.471266
efp	2513.3	2293.8	2989.5	2739.6	-0.3	0.471266
fimC	508.4	855	1174.6	627.1	-0.4	0.471266
rayT	219.8	242.8	193.5	169.8	0.3	0.471964
ssuB	196.6	242.8	249.4	310.3	-0.3	0.471964
atoE	60.2	39.5	31.4	33	0.6	0.471964
purF	1766.1	1254.7	1480	895.9	0.3	0.471964
eutD	228.3	170	166	139.6	0.4	0.471964
ygeR	1372.9	1486.4	1818.8	1607.9	-0.3	0.471964
mdtE	128.9	122.4	105.1	82	0.4	0.471964
yjbJ	334	227.7	243.6	190.5	0.4	0.471964
pyrL	38	101.2	265.2	75.4	-1.3	0.471964
wecF	546.4	549.4	423.3	473.4	0.3	0.472061
sibE	595	917.7	444.9	727.1	0.4	0.473449
yeeY	1158.4	1290.1	1363.1	1582.5	-0.3	0.473653
yfjH	177.6	185.2	283.8	187.7	-0.4	0.473653
tyrB	20731.9	23184.4	24890	27142.4	-0.2	0.473653
ynfD	732.4	867.1	574.5	729	0.3	0.474103
ldtE	3692.8	3809.6	2952.1	3358.3	0.2	0.474103
azuC	50.7	40.5	74.6	58.5	-0.5	0.474103
ygbI	353	451.3	469.4	527.2	-0.3	0.474103
dnaX	3656.8	3397.8	4174.8	4175.9	-0.2	0.474459
ybeX	5719.9	6020.5	5115.7	4812.5	0.2	0.474459
ybiA	90.9	125.5	118.8	173.5	-0.4	0.474459
flgL	220.9	206.4	192.5	137.7	0.4	0.474459
wzzB	4839.5	3854.1	6433.6	4298.5	-0.3	0.474459
pbpC	707.1	592.9	474.3	582.8	0.3	0.474459
asd	68255	64940.1	72008.5	86252	-0.2	0.474459
pldA	646.8	724.5	910.4	758.2	-0.3	0.474459
lspA	2384.3	2512.4	2619.2	3253.6	-0.3	0.474735
metC	800.1	1453	1606.7	1267.5	-0.4	0.475121
elaA	1908.7	2272.6	2456.2	2540.6	-0.3	0.475863
hscC	63.4	59.7	90.4	81.1	-0.5	0.476147
lysQ	109.9	85	78.6	62.2	0.5	0.47716
nlpD	25121.2	39767.5	36165.3	44101.6	-0.3	0.477169
metI	1177.4	1287.1	1762.8	1251.5	-0.3	0.477333
ybdM	88.8	94.1	62.9	69.8	0.5	0.477333
ynfG	299.1	298.5	206.2	267.8	0.3	0.477333
yeaD	1017.8	1530.9	1753	1408.9	-0.3	0.477333
edd	1696.3	1879	2189.1	2067.2	-0.3	0.477333
garK	442.8	454.3	302.5	416.8	0.3	0.477333
yhdE	1993.3	1867.9	2270.6	2312.4	-0.2	0.477333
frmR	1087.5	1217.2	1044	863.8	0.3	0.477984
dctR	40.2	49.6	76.6	54.7	-0.5	0.480212
kdpD	1783	1833.5	1690.2	1309.9	0.3	0.480473
gor	6795.8	5930.4	4992.9	5706.5	0.3	0.480473
fdhE	1167.9	1072.6	1284.6	1393.9	-0.3	0.480473
csgD	585.5	720.4	614.8	434.8	0.3	0.48083
yciN	390	423	536.2	460.2	-0.3	0.48083
dacC	12758.8	12089.5	10040.8	11023.5	0.2	0.481251
waaY	440.7	317.7	626.6	356.5	-0.4	0.481251
yheO	3355.6	3824.8	4264.2	4241	-0.2	0.482279
yhhL	136.3	141.7	92.3	117.9	0.4	0.482279
yidP	98.3	98.1	71.7	72.6	0.4	0.482279
fbaB	16638.6	14114.2	12066.9	13797.1	0.2	0.482966
bhsA	617.2	916.7	660	575.3	0.3	0.483071
yfdV	51.8	42.5	33.4	28.3	0.6	0.484643
yffQ	138.5	227.7	137.5	139.6	0.4	0.484874
yajG	1001.9	900.5	1225.6	1060	-0.3	0.485861
yhdX	75	51.6	40.3	46.2	0.5	0.485861
rsxB	190.2	170	208.2	249	-0.3	0.486894
yebC	7262.9	7897.4	9433.9	8466.9	-0.2	0.486894
menC	2430.8	2099.6	1629.3	2122.8	0.3	0.486894
malP	18137.3	16667.1	18858	22380.9	-0.2	0.486894
rraA	18430	23389.8	14209.8	20102.4	0.3	0.486894
argD	542.2	595	670.8	701.6	-0.3	0.487096
glmS	24368.7	22304.1	18917.9	20696.6	0.2	0.487096
pdxY	674.3	551.5	703.2	785.6	-0.3	0.487407
allB	130	101.2	84.5	87.7	0.4	0.48763
yeaJ	210.3	176.1	158.1	143.3	0.4	0.48763
yfgH	16.9	38.5	47.1	41.5	-0.7	0.48763
yfiF	3433.8	3619.4	2630	3280	0.3	0.48763
yqgB	172.3	223.6	257.3	244.3	-0.3	0.48763
ssuD	80.3	97.1	49.1	77.3	0.5	0.489106
fimA	13370.7	32301.1	17505.7	17559.9	0.4	0.489115
fur	1890.8	2089.5	2686	2093.6	-0.3	0.48922
ynjI	78.2	56.7	107	80.2	-0.5	0.48922
yedP	1978.5	1997.4	1517.3	1818.2	0.3	0.489475
xseB	483	396.6	547	526.2	-0.3	0.490651
fldA	2550.3	2818	3674	2777.3	-0.3	0.492344
ygfI	124.7	138.6	104.1	96.2	0.4	0.492344
yddG	187.1	203.4	163	143.3	0.4	0.492861
ydcU	353	285.3	221	286.7	0.3	0.493344
yehE	340.3	258	261.2	213.1	0.3	0.493564
nlpC	642.6	610.1	550	486.6	0.3	0.493975
pinQ	64.5	70.8	100.2	84.9	-0.5	0.494176
quuQ	201.9	223.6	263.2	267.8	-0.3	0.494176
znuB	324.5	386.5	408.5	464.9	-0.3	0.494176
yceA	573.9	546.4	522.5	390.4	0.3	0.494354
eda	2207.8	1802.1	1434.8	1879.5	0.3	0.495595
hyfH	56	56.7	33.4	43.4	0.6	0.496364
yajI	194.5	148.7	140.4	124.5	0.4	0.496526
yjfJ	24.3	37.4	51.1	43.4	-0.6	0.496825
bglF	42.3	61.7	38.3	31.1	0.6	0.496918
srlE	114.1	86	75.6	71.7	0.4	0.497467
yihV	177.6	258	147.3	189.6	0.4	0.497467
ydgJ	2620	3228.8	3183.9	3811.9	-0.3	0.497546
rem	58.1	98.1	104.1	110.3	-0.5	0.498095
fadD	1000.9	922.8	1176.5	1112.8	-0.3	0.498095
ydiY	305.4	228.7	397.7	279.1	-0.3	0.499629
kdpE	347.7	322.8	257.3	286.7	0.3	0.499629
nuoC	18811.6	17458.3	21346.6	21112.4	-0.2	0.499629
frr	4121.9	3816.7	5661.7	3927.9	-0.3	0.501088
yfaA	77.2	66.8	98.2	96.2	-0.4	0.501884
kbl	2609.5	2796.7	2019.2	2520.8	0.3	0.501884
emrE	170.2	151.8	141.4	106.6	0.4	0.502011
manX	13583.1	13413	17626.5	14278	-0.2	0.502011
sdsR	60.2	48.6	23.6	48.1	0.6	0.502011
yghW	688	362.2	611.8	728	-0.4	0.502011
nirB	90.9	78.9	53	69.8	0.5	0.502011
fadB	3243.6	2427.4	2168.4	2543.5	0.3	0.502011
focB	60.2	97.1	92.3	123.5	-0.5	0.504539
cysZ	369.9	334.9	437	420.6	-0.3	0.50461
cynT	59.2	39.5	22.6	41.5	0.6	0.50583
yhbS	1826.3	1791	1118.6	1822	0.3	0.506415
ampE	913.2	1156.5	1072.4	1446.7	-0.3	0.506453
glyU	35.9	82	27.5	49	0.6	0.506453
thiL	1548.3	1967	1275.7	1635.3	0.3	0.506521
paaC	94.1	68.8	69.7	46.2	0.5	0.506521
umpG	3823.8	4385.3	3196.7	3739.3	0.2	0.506521
yrdD	4692.6	4744.5	5265.9	5798.9	-0.2	0.506521
trkG	565.4	582.8	815.1	586.6	-0.3	0.507179
kdpF	63.4	29.3	102.1	40.6	-0.6	0.507368
glnQ	1646.6	1578.5	1880.7	1916.3	-0.2	0.507368
tatB	1581.1	1541	1983.8	1710.7	-0.2	0.508355
ylaB	1244	989.6	1000.7	855.4	0.3	0.508513
trpR	521	588.9	430.2	487.6	0.3	0.508513
yihM	85.6	75.9	60.9	56.6	0.5	0.50944
ilvI	20336.7	28499.6	28410.8	30012.2	-0.3	0.509906
ompT	24581.1	34166.9	39718.5	31142.9	-0.3	0.511942
yedE	1296.8	1475.3	1646	1630.6	-0.2	0.511942
ftsP	1658.3	1555.2	1794.3	1997.4	-0.2	0.511942
qseB	241	312.7	342.7	341.4	-0.3	0.512115
galE	2282.9	2265.5	1835.5	2031.4	0.2	0.51296
zapC	677.5	703.2	838.7	804.4	-0.3	0.51296
solA	3088.2	3556.6	3965.7	3843.9	-0.2	0.513886
ygfZ	9905.2	11027.1	8687.5	9201.5	0.2	0.513886
yfaZ	239.9	301.5	276.9	403.6	-0.3	0.514359
hofM	136.3	118.4	80.5	112.2	0.4	0.514359
pqiA	865.6	802.4	1003.7	974.2	-0.2	0.516111
yphB	254.7	360.2	194.5	288.6	0.3	0.516111
dps	25332.6	20026.4	20382.2	17934.3	0.2	0.516469
yggN	1152	1091.8	1345.5	1301.4	-0.2	0.516528
yihS	140.6	121.4	113.9	85.8	0.4	0.516528
thiF	12270.5	11964	7890.1	12157.1	0.3	0.516528
yhcB	3855.5	3899.6	4627.6	4428.6	-0.2	0.516849
mepM	579.2	454.3	705.1	555.5	-0.3	0.517586
folB	343.5	330.9	501.8	335.7	-0.3	0.517586
rstA	858.2	636.4	686.5	536.6	0.3	0.517616
yidL	30.6	44.5	55	54.7	-0.5	0.517616
amiA	578.1	559.5	784.7	592.2	-0.3	0.518538
cra	3397.9	3675	4236.7	4034.4	-0.2	0.519246
ybjG	841.3	981.5	728.7	799.7	0.3	0.519246
hslO	1593.8	2315.1	1588	1654.1	0.3	0.519843
hyfI	53.9	50.6	23.6	46.2	0.6	0.51991
sgcR	98.3	112.3	82.5	76.4	0.4	0.51991
ycbV	115.2	73.9	146.3	106.6	-0.4	0.520085
yjdI	1840	1744.4	1538.9	1514.6	0.2	0.520085
yjjW	66.6	80.9	35.4	67.9	0.5	0.520085
ddpA	451.3	361.2	333.9	332	0.3	0.520822
ybaQ	699.7	737.6	967.4	757.3	-0.3	0.521914
tolB	38282.7	33430.3	37946.8	46552.6	-0.2	0.521914
ytfI	66.6	34.4	20.6	44.3	0.6	0.522874
pyrB	1269.3	9111.6	18322.8	9537.2	-1.4	0.522972
yaiO	102.5	94.1	113.9	142.4	-0.4	0.52314
ynfL	219.8	235.8	209.2	152.8	0.3	0.52314
dhaR	5022.3	5547.9	2781.3	5645.2	0.3	0.524726
dsdA	615.1	652.6	464.5	587.5	0.3	0.524726
cpdA	1969	1792	1365.1	1790.9	0.3	0.525151
iadA	596.1	612.2	734.6	701.6	-0.2	0.525151
ilvM	1161.5	1208.1	1499.6	1297.7	-0.2	0.526238
rtn	708.1	587.9	819.1	731.8	-0.3	0.526372
yejE	559.1	637.5	642.3	795.9	-0.3	0.526747
ratB	520	443.2	569.6	585.6	-0.3	0.527513
torI	337.1	262.1	415.4	324.4	-0.3	0.52779
cbdX	59.2	93.1	44.2	64.1	0.5	0.528178
plaP	1027.3	675.9	800.4	577.2	0.3	0.528855
ybgA	820.1	721.4	866.2	964.8	-0.2	0.528912
lpxH	431.2	371.3	495	471.5	-0.3	0.529145
hda	2213.1	2318.1	2381.6	2964.1	-0.2	0.529145
lepA	4925.1	4544.2	5889.6	5179.3	-0.2	0.529145
gyrB	9279.5	9865.5	10912	11332.8	-0.2	0.529145
yjfP	507.3	680	643.3	797.8	-0.3	0.531065
ubiF	3428.6	3722.6	2511.2	3488.4	0.3	0.531651
tufA	119910	127728	148272	139080	-0.2	0.531821
lptD	14542.8	14188.1	18271.7	15296.5	-0.2	0.531865
ruvC	1037.9	1011.8	1095	1332.6	-0.2	0.531964
hsdM	1742.8	1746.4	2132.1	1950.3	-0.2	0.531964
ygfQ	844.5	841.9	535.2	844	0.3	0.533085
atoC	348.8	281.3	245.5	267.8	0.3	0.533731
hofQ	86.7	96.1	117.9	119.8	-0.4	0.533731
chpB	483	681	599.1	830.8	-0.3	0.533731
rbsK	1494.4	1410.5	1752	1649.4	-0.2	0.534138
glyY	154.3	124.5	93.3	121.7	0.4	0.534299
hslJ	221.9	155.8	176.8	115.1	0.4	0.534959
hemY	4087	3453.4	4322.2	4498.4	-0.2	0.534959
ybiC	15404.2	18640.2	13866.1	15223.9	0.2	0.536167
yneJ	283.2	260	235.7	206.5	0.3	0.536167
xylF	53.9	37.4	29.5	32.1	0.6	0.536167
yahF	64.5	113.3	48.1	79.2	0.5	0.538163
rplY	1824.2	1662.5	2876.5	1467.4	-0.3	0.538163
yggD	693.3	465.4	816.1	608.3	-0.3	0.538865
allA	60.2	65.8	44.2	46.2	0.5	0.539388
sodC	3212.9	3250	2541.6	2986.7	0.2	0.539388
degQ	3425.4	4121.2	2862.8	3528	0.2	0.539388
yshB	720.8	936	678.6	708.2	0.3	0.541359
hdeB	1885.5	1758.6	2829.4	1629.6	-0.3	0.542924
nirC	133.2	156.8	88.4	134.9	0.4	0.542948
nrdR	1064.3	1296.2	1471.2	1317.5	-0.2	0.544246
holB	901.5	769	932	1044.9	-0.2	0.544246
yhjE	26273.2	40900.7	37257.4	43532.9	-0.3	0.544749
cynS	57.1	73.9	44.2	50	0.5	0.544875
yjdJ	2438.2	1578.5	1731.4	1600.4	0.3	0.545154
yfeA	847.6	864.1	1027.3	982.7	-0.2	0.545238
ynaI	183.9	193.3	158.1	144.3	0.3	0.545887
argX	1136.2	1401.4	998.8	1143.9	0.2	0.545955
amiB	1761.8	1600.7	1394.6	1481.6	0.2	0.545955
cobB	2522.8	2600.4	2939.4	3007.4	-0.2	0.546132
yraH	64.5	103.2	150.3	79.2	-0.5	0.546132
valZ	772.6	711.3	559.8	686.6	0.3	0.546475
opgH	6845.5	5825.2	7267.4	7477.6	-0.2	0.546475
ybhA	171.2	245.9	174.8	156.5	0.3	0.546612
ydgI	338.2	269.2	342.7	396.1	-0.3	0.546612
yhgA	241	346.1	255.3	217.8	0.3	0.546612
waaA	826.5	923.8	1040	1017.6	-0.2	0.546612
fkpB	1306.3	1397.4	1437.8	1741.8	-0.2	0.546627
mscK	2298.7	1639.2	2471.9	2216.2	-0.3	0.546627
envY	75	53.6	53	38.7	0.5	0.54785
yaaJ	480.9	543.4	382	470.6	0.3	0.549292
plsB	6922.6	6088.3	8021.7	7119.2	-0.2	0.549292
yfiL	200.8	157.8	162	120.7	0.3	0.549398
gcl	248.4	176.1	151.2	185.8	0.3	0.550647
yceH	4568.9	5887.9	4071.7	4800.2	0.2	0.550647
pqqL	238.9	225.6	214.1	160.3	0.3	0.552014
ydjJ	85.6	66.8	63.8	48.1	0.4	0.554325
yehU	402.7	309.6	277.9	307.4	0.3	0.554325
hypD	279	261.1	214.1	229.2	0.3	0.554325
parE	5375.3	4563.4	5888.6	5664.1	-0.2	0.554325
tdcF	59.2	74.9	41.2	55.6	0.5	0.554325
panM	196.6	246.9	233.7	315.9	-0.3	0.554325
basR	6379.4	7660.7	8261.3	8067	-0.2	0.554325
bdcR	542.2	615.2	676.7	692.2	-0.2	0.554325
rraB	17605.7	17104.2	21990.9	18323.8	-0.2	0.554325
sgcC	209.3	190.2	142.4	178.2	0.3	0.555001
ybdL	207.2	219.6	174.8	171.6	0.3	0.555159
yadS	230.4	180.1	163	166.9	0.3	0.555228
yedJ	2352.6	2888.8	2779.3	3389.4	-0.2	0.55526
acnB	68484.3	84971.6	82186.8	97348.1	-0.2	0.555334
tauA	68.7	40.5	38.3	37.7	0.5	0.555334
ybgE	951.2	732.6	591.2	805.4	0.3	0.555334
ycaP	1953.1	1823.3	1615.5	1634.3	0.2	0.555334
cheY	218.8	198.3	172.8	165	0.3	0.555334
cadC	227.2	289.4	290.7	340.4	-0.3	0.555334
fabD	15570.1	16904.9	18923.8	18522.8	-0.2	0.556413
yebB	39.1	50.6	31.4	30.2	0.5	0.556413
dfp	3302.8	3514.1	2945.3	2948	0.2	0.556413
fecB	74	76.9	96.2	100.9	-0.4	0.556413
yhhW	677.5	927.9	958.5	953.4	-0.3	0.556593
ftnB	762	756.9	979.1	812	-0.2	0.556984
ygcB	243.1	174	286.8	231.1	-0.3	0.557167
ypfN	606.7	479.6	414.4	490.4	0.3	0.55729
hybA	838.1	653.7	357.5	812	0.4	0.55729
insA	67.6	66.8	81.5	96.2	-0.4	0.558294
lolB	1776.6	1903.3	2461.1	1871	-0.2	0.558294
thiH	33412.5	27112.3	21825.9	29424.6	0.2	0.558294
yciC	977.6	956.2	1109.8	1145.8	-0.2	0.558319
ycgN	848.7	692.1	634.4	667.7	0.2	0.558878
cobS	936.4	1503.6	1193.2	1806.9	-0.3	0.558878
ygcU	68.7	61.7	44.2	50.9	0.5	0.559445
pepD	14635.8	16071.1	17831.7	17544.8	-0.2	0.560747
fruK	984	919.8	798.4	829	0.2	0.560747
mltA	1598	1384.2	1398.5	1137.3	0.2	0.560747
yigZ	1571.6	1681.7	1738.3	2057.8	-0.2	0.560747
pdxK	1382.4	1304.3	1159.8	1149.6	0.2	0.56094
ypeC	134.2	116.4	107	88.6	0.4	0.561794
intD	1471.2	1378.1	2033.9	1365.6	-0.3	0.56305
chbA	175.4	173	257.3	177.3	-0.3	0.56305
ytfB	5674.4	5650.1	4727.8	5097.3	0.2	0.563449
modC	2520.7	2587.3	2443.4	3621.4	-0.2	0.564117
ynhF	109.9	109.3	158.1	120.7	-0.3	0.564117
ldcC	6320.2	5883.9	5196.2	5395.3	0.2	0.564803
sgcQ	178.6	151.8	112	149.9	0.3	0.564865
curA	3424.3	3177.2	2562.3	3109.3	0.2	0.5649
truA	2985.7	3686.1	3145.6	4849.3	-0.3	0.5649
yebW	839.2	838.8	1026.3	933.6	-0.2	0.566639
gadX	4441.1	3961.4	6131.2	3906.2	-0.3	0.566756
glnU	322.4	414.9	267.1	339.5	0.3	0.566893
tolQ	1656.1	1502.6	1986.8	1694.7	-0.2	0.567013
cysU	2855.7	278.3	689.4	478.1	1.4	0.567272
ynjB	536.9	536.3	425.2	481.9	0.2	0.568856
asnB	5858.3	7136.5	5735.4	5470.7	0.2	0.569195
[truncated: 2,321 more rows]
